# Supplementary material for: High-Throughput Targeted Repeat Element Bisulfite Sequencing (HT-TREBS): Genome-Wide DNA Methylation Analysis of IAP LTR Retrotransposon
Source: PLoS One. 2014 Jul 8;9(7):e101683. doi: 10.1371/journal.pone.0101683 (PMC4086960; doi:10.1371/journal.pone.0101683)
Supplement: Table S1 — This supplemental data contains table a through g. Lists of IAP LTRs with detailed information regarding genomic positions, DNA methylation levels derived from 12 samples using HT-TREBS, and their inter and intra methylation variation patterns based on statistical analyses. (1a, Representative-Set; 1b, Hypomethylated <80%; 1c, Mostly-methylated > = 80%; 1d, Tissue-Only-Variation; 1e, Individual-Only-Variation; 1f, Both-Intra-Inter-Variation, Stochastically variable; 1g, Nonvariant). (XLS) [file pone.0101683.s005.xls]

## Sheet: Representative-Set (All)
Repeat Type	Repeat Chromosome	Repeat Start	Repeat End	Repeat Strand	Repeat Mean Methylation (%)	Repeat Methylation STDEV (%)	Relative Position	TSS Distance	Gene End Distance	Gene Name/Symbol	Gene Chromosome	Gene Strand	Gene Start	Gene End	mRNA	Gene Info	Refseq ID	Known Gene ID (UCSC)
IAPLTR1a_Mm-ERVK-LTR	chr1	3021439	3021791	-	91.7	3.7	Downstream	627194	616600	AK149000	chr1	-	3638391	3648985	AK149000	Mus musculus 2 days neonate sympathetic ganglion cDNA, RIKEN full-length enriched library, clone:7120441D17 product:unclassifiable, full insert sequence.		uc007aev.1
IAPLTR1a_Mm-ERVK-LTR	chr1	4122260	4122597	-	92.3	4.1	Upstream	-461018	918035	Xkr4	chr1	-	3204562	3661579	NM_001011874	XK-related protein 4	NM_001011874	uc007aeu.1
IAPLTR2b-ERVK-LTR	chr1	5098572	5098902	-	63.8	31.5	Gene-body	25649	53728	Atp6v1h	chr1	+	5073253	5152630	NM_133826	V-type proton ATPase subunit H	NM_133826	uc007afn.1
IAPLTR2_Mm-ERVK-LTR	chr1	5358077	5358565	+	88.1	6.4	Upstream	-198675	198701	AB338584	chr1	-	5159376	5159402	AB338584	AB338584		uc011whv.1
IAPLTR2_Mm-ERVK-LTR	chr1	5545143	5545539	+	84.1	8.3	Upstream	-33430	47804	Oprk1	chr1	+	5578573	5592947	NM_011011	kappa-type opioid receptor	NM_011011	uc007afo.1
IAPLTR2_Mm-ERVK-LTR	chr1	5554565	5555140	-	88.9	2.6	Upstream	-23433	37807	Oprk1	chr1	+	5578573	5592947	NM_011011	kappa-type opioid receptor	NM_011011	uc007afo.1
IAPLTR2_Mm-ERVK-LTR	chr1	5557371	5557947	-	86.5	4.9	Upstream	-20626	35000	Oprk1	chr1	+	5578573	5592947	NM_011011	kappa-type opioid receptor	NM_011011	uc007afo.1
IAPLTR2b-ERVK-LTR	chr1	5736801	5737117	+	89	6.4	Upstream	-467941	529384	Rb1cc1	chr1	+	6204742	6266185	NM_009826	RB1-inducible coiled-coil protein 1	NM_009826	uc007afr.2
IAPLTR2b-ERVK-LTR	chr1	5738949	5739272	+	77.7	6.3	Upstream	-465793	527236	Rb1cc1	chr1	+	6204742	6266185	NM_009826	RB1-inducible coiled-coil protein 1	NM_009826	uc007afr.2
IAPLTR1a_Mm-ERVK-LTR	chr1	5794433	5794769	-	95.2	1.3	Upstream	-409973	471416	Rb1cc1	chr1	+	6204742	6266185	NM_009826	RB1-inducible coiled-coil protein 1	NM_009826	uc007afr.2
IAPLTR1a_Mm-ERVK-LTR	chr1	5801191	5801527	-	91.4	4.8	Upstream	-403215	464658	Rb1cc1	chr1	+	6204742	6266185	NM_009826	RB1-inducible coiled-coil protein 1	NM_009826	uc007afr.2
IAPLTR1_Mm-ERVK-LTR	chr1	6158190	6158543	+	88.9	5.4	Upstream	-46552	107995	Rb1cc1	chr1	+	6204742	6266185	NM_009826	RB1-inducible coiled-coil protein 1	NM_009826	uc007afr.2
IAPLTR1_Mm-ERVK-LTR	chr1	6162541	6162894	+	85.7	1.8	Upstream	-42201	103644	Rb1cc1	chr1	+	6204742	6266185	NM_009826	RB1-inducible coiled-coil protein 1	NM_009826	uc007afr.2
IAPLTR2b-ERVK-LTR	chr1	6394972	6395294	+	81.2	7.2	Upstream	-82339	456049	St18	chr1	+	6477311	6851021	AK147664	suppression of tumorigenicity 18 protein	NM_173868	uc007afw.1
IAPLTR1a_Mm-ERVK-LTR	chr1	6420461	6420798	-	95	1.8	Upstream	-56513	430223	St18	chr1	+	6477311	6851021	AK147664	suppression of tumorigenicity 18 protein	NM_173868	uc007afw.1
IAPLTR1a_Mm-ERVK-LTR	chr1	6427229	6427566	-	93.8	3.9	Upstream	-49745	423455	St18	chr1	+	6477311	6851021	AK147664	suppression of tumorigenicity 18 protein	NM_173868	uc007afw.1
IAPLTR2b-ERVK-LTR	chr1	7598277	7598617	+	91.1	5.7	Upstream	-210327	258791	AK043789	chr1	-	7339486	7387950	AK043789	Mus musculus 10 days neonate cortex cDNA, RIKEN full-length enriched library, clone:A830033B12 product:ENV POLYPROTEIN PRECURSOR (COAT POLYPROTEIN) [CONTAINS: SURFACE PROTEIN; TRANSMEMBRANE PROTEIN] homolog [Mouse intracisternal a-particle], full insert sequence.		uc007age.1
IAPLTR2b-ERVK-LTR	chr1	7601914	7602254	+	88.5	4.1	Upstream	-213964	262428	AK043789	chr1	-	7339486	7387950	AK043789	Mus musculus 10 days neonate cortex cDNA, RIKEN full-length enriched library, clone:A830033B12 product:ENV POLYPROTEIN PRECURSOR (COAT POLYPROTEIN) [CONTAINS: SURFACE PROTEIN; TRANSMEMBRANE PROTEIN] homolog [Mouse intracisternal a-particle], full insert sequence.		uc007age.1
IAPLTR2b-ERVK-LTR	chr1	7809472	7809792	+	89.6	5.5	Upstream	-421522	469986	AK043789	chr1	-	7339486	7387950	AK043789	Mus musculus 10 days neonate cortex cDNA, RIKEN full-length enriched library, clone:A830033B12 product:ENV POLYPROTEIN PRECURSOR (COAT POLYPROTEIN) [CONTAINS: SURFACE PROTEIN; TRANSMEMBRANE PROTEIN] homolog [Mouse intracisternal a-particle], full insert sequence.		uc007age.1
IAPLTR2b-ERVK-LTR	chr1	7857631	7857949	-	91.1	6.2	Upstream	-469999	518463	AK043789	chr1	-	7339486	7387950	AK043789	Mus musculus 10 days neonate cortex cDNA, RIKEN full-length enriched library, clone:A830033B12 product:ENV POLYPROTEIN PRECURSOR (COAT POLYPROTEIN) [CONTAINS: SURFACE PROTEIN; TRANSMEMBRANE PROTEIN] homolog [Mouse intracisternal a-particle], full insert sequence.		uc007age.1
IAPLTR1a_Mm-ERVK-LTR	chr1	7983787	7984124	+	90.5	3.8	Upstream	-595837	644301	AK043789	chr1	-	7339486	7387950	AK043789	Mus musculus 10 days neonate cortex cDNA, RIKEN full-length enriched library, clone:A830033B12 product:ENV POLYPROTEIN PRECURSOR (COAT POLYPROTEIN) [CONTAINS: SURFACE PROTEIN; TRANSMEMBRANE PROTEIN] homolog [Mouse intracisternal a-particle], full insert sequence.		uc007age.1
IAPLTR1a_Mm-ERVK-LTR	chr1	8146286	8146622	+	91.7	4.3	Upstream	-497814	497840	AB338586	chr1	+	8644100	8644126	AB338586	AB338586		uc011wia.1
IAPLTR1a_Mm-ERVK-LTR	chr1	8152990	8153326	+	95.2	1.4	Upstream	-491110	491136	AB338586	chr1	+	8644100	8644126	AB338586	AB338586		uc011wia.1
IAPLTR1a_Mm-ERVK-LTR	chr1	8648436	8648770	-	93.1	1	Gene-body	641041	296029	Sntg1	chr1	-	8352741	9289811	NM_027671	gamma-1-syntrophin	NM_027671	uc007agh.1
IAPLTR1a_Mm-ERVK-LTR	chr1	8652277	8652611	-	88.4	7.4	Gene-body	637200	299870	Sntg1	chr1	-	8352741	9289811	NM_027671	gamma-1-syntrophin	NM_027671	uc007agh.1
IAPLTR2b-ERVK-LTR	chr1	8776764	8777100	+	93	4.3	Gene-body	513047	424023	Sntg1	chr1	-	8352741	9289811	NM_027671	gamma-1-syntrophin	NM_027671	uc007agh.1
IAPLTR2b-ERVK-LTR	chr1	8780085	8780421	+	84.9	1.4	Gene-body	509726	427344	Sntg1	chr1	-	8352741	9289811	NM_027671	gamma-1-syntrophin	NM_027671	uc007agh.1
IAPLTR2_Mm-ERVK-LTR	chr1	9974435	9974903	-	86.8	5.2	Gene-body	24308	16197	Lrrc67	chr1	-	9958706	9999211	NM_145692	leucine-rich repeat-containing protein 67	NM_145692	uc007ahb.1
IAPLTR1a_Mm-ERVK-LTR	chr1	10719961	10720293	-	95.4	1.2	Upstream	-10269	405486	Cpa6	chr1	-	10314807	10710024	NM_177834	carboxypeptidase A6 precursor	NM_177834	uc007ahq.1
IAPLTR1a_Mm-ERVK-LTR	chr1	10726744	10727079	-	92.9	3.2	Upstream	-17055	412272	Cpa6	chr1	-	10314807	10710024	NM_177834	carboxypeptidase A6 precursor	NM_177834	uc007ahq.1
IAPLTR2_Mm-ERVK-LTR	chr1	10971744	10972183	-	90.2	5.9	Upstream	-11362	321580	Prex2	chr1	+	10983545	11293763	NM_029525	phosphatidylinositol	NM_029525	uc007ahs.2
IAPLTR2a-ERVK-LTR	chr1	10978818	10979220	+	93.2	5.2	Upstream	-4727	314945	Prex2	chr1	+	10983545	11293763	NM_029525	phosphatidylinositol	NM_029525	uc007ahs.2
IAPLTR1a_Mm-ERVK-LTR	chr1	11019648	11019983	-	86.4	3.4	Gene-body	36438	273780	Prex2	chr1	+	10983545	11293763	NM_029525	phosphatidylinositol	NM_029525	uc007ahs.2
IAPLTR1a_Mm-ERVK-LTR	chr1	11022627	11022962	-	91.5	7.2	Gene-body	39417	270801	Prex2	chr1	+	10983545	11293763	NM_029525	phosphatidylinositol	NM_029525	uc007ahs.2
IAPLTR2a-ERVK-LTR	chr1	11357571	11357926	-	87.9	1.6	Upstream	-46259	228472	A830018L16Rik	chr1	+	11404185	11586398	AK081622	RecName: Full=Uncharacterized protein C8orf34 homolog;		uc011wii.1
IAPLTR1_Mm-ERVK-LTR	chr1	11877196	11877547	-	94.8	1.8	Gene-body	291316	46274	A830018L16Rik	chr1	+	11586231	11923821	AK081622	hypothetical protein LOC320492 isoform 2	NM_177173	uc007ahz.1
IAPLTR1_Mm-ERVK-LTR	chr1	11881407	11881758	-	94.1	3.7	Gene-body	295527	42063	A830018L16Rik	chr1	+	11586231	11923821	AK081622	hypothetical protein LOC320492 isoform 2	NM_177173	uc007ahz.1
IAPLTR2_Mm-ERVK-LTR	chr1	11955257	11955812	-	91.4	4.9	Gene-body	551627	10171	A830018L16Rik	chr1	+	11404185	11965983	NM_177173	hypothetical protein LOC320492 isoform 2	NM_177173	uc007ahx.2
IAPLTR2a-ERVK-LTR	chr1	12643273	12643655	+	88.2	6.8	Upstream	-39237	207180	Sulf1	chr1	+	12682510	12850453	NM_001198565	extracellular sulfatase Sulf-1 precursor	NM_001198565	uc007aia.2
IAPLTR2b-ERVK-LTR	chr1	13950793	13951125	+	92.7	4.1	Upstream	-173783	175028	Gm5523	chr1	-	13775765	13777010	NR_004447	Mus musculus predicted pseudogene 5523 (Gm5523), non-coding RNA.	NR_004447	uc011wil.1
IAPLTR2b-ERVK-LTR	chr1	13953205	13953532	+	87.9	4.2	Upstream	-176195	177440	Gm5523	chr1	-	13775765	13777010	NR_004447	Mus musculus predicted pseudogene 5523 (Gm5523), non-coding RNA.	NR_004447	uc011wil.1
IAPLTR2_Mm-ERVK-LTR	chr1	14821721	14822284	-	90.8	4.8	Upstream	-76237	78856	Msc	chr1	-	14743428	14746047	NM_010827	musculin	NM_010827	uc007aja.1
IAPLTR1a_Mm-ERVK-LTR	chr1	15357651	15357985	+	83.6	6.5	Gene-body	55119	346644	Kcnb2	chr1	+	15302532	15704295	NM_001098528	potassium voltage-gated channel subfamily B	NM_001098528	uc007aje.1
IAPLTR2b-ERVK-LTR	chr1	16590435	16590769	+	90.6	4.5	Gene-body	18932	59565	Ube2w	chr1	-	16530870	16609367	AK050923	SubName: Full=Putative uncharacterized protein;		uc007ajs.1
IAPLTR2_Mm-ERVK-LTR	chr1	16692168	16692684	-	92.4	4	Gene-body	14148	7002	Ly96	chr1	+	16678536	16699686	NM_016923	lymphocyte antigen 96 isoform A	NM_016923	uc007ajz.2
IAPLTR1a_Mm-ERVK-LTR	chr1	16728354	16728691	+	95	2	Upstream	-81231	95509	Tceb1	chr1	-	16632845	16647123	BC028545	transcription elongation factor B polypeptide 1	NM_026456	uc007ajw.1
IAPLTR1a_Mm-ERVK-LTR	chr1	16735068	16735405	+	95.3	1.2	Upstream	-87945	102223	Tceb1	chr1	-	16632845	16647123	BC028545	transcription elongation factor B polypeptide 1	NM_026456	uc007ajw.1
IAPLTR2_Mm-ERVK-LTR	chr1	16752244	16752665	-	90.8	3.9	Upstream	-105542	119820	Tceb1	chr1	-	16632845	16647123	BC028545	transcription elongation factor B polypeptide 1	NM_026456	uc007ajw.1
IAPLTR1a_Mm-ERVK-LTR	chr1	16838217	16838569	-	90.7	5.7	Upstream	-191446	205724	Tceb1	chr1	-	16632845	16647123	BC028545	transcription elongation factor B polypeptide 1	NM_026456	uc007ajw.1
IAPLTR2_Mm-ERVK-LTR	chr1	17514470	17515004	-	88.4	1.8	Upstream	-76977	106016	Pi15	chr1	+	17591981	17621020	NM_053191	peptidase inhibitor 15	NM_053191	uc007ake.2
IAPLTR2_Mm-ERVK-LTR	chr1	17516901	17517388	-	89.6	11.3	Upstream	-74593	103632	Pi15	chr1	+	17591981	17621020	NM_053191	peptidase inhibitor 15	NM_053191	uc007ake.2
IAPLTR1a_Mm-ERVK-LTR	chr1	17953656	17954005	+	73.5	3.3	Upstream	-235929	287549	AK038933	chr1	-	17666107	17717727	AK038933	Mus musculus adult male colon cDNA, RIKEN full-length enriched library, clone:9030207K14 product:unclassifiable, full insert sequence.		uc007akf.1
IAPLTR2_Mm-ERVK-LTR	chr1	18242561	18243006	-	81.9	3.9	Gene-body	12213	1948	Defb41	chr1	-	18241058	18255219	NM_183124	beta-defensin 41 precursor	NM_183124	uc007akn.2
IAPLTR2_Mm-ERVK-LTR	chr1	18244776	18245223	-	86.6	5.5	Gene-body	9996	4165	Defb41	chr1	-	18241058	18255219	NM_183124	beta-defensin 41 precursor	NM_183124	uc007akn.2
IAPLTR1a_Mm-ERVK-LTR	chr1	18506920	18507272	+	91.7	3.9	Upstream	-251701	265862	Defb41	chr1	-	18241058	18255219	NM_183124	beta-defensin 41 precursor	NM_183124	uc007akn.2
IAPLTR1a_Mm-ERVK-LTR	chr1	18510941	18511293	+	95.3	1.2	Upstream	-255722	269883	Defb41	chr1	-	18241058	18255219	NM_183124	beta-defensin 41 precursor	NM_183124	uc007akn.2
IAPLTR1_Mm-ERVK-LTR	chr1	19619281	19619653	+	91.9	2	Downstream	415274	390466	Tcfap2b	chr1	+	19204007	19228815	AK078046	transcription factor AP-2-beta isoform 2	NM_001025305	uc007aku.1
IAPLTR2_Mm-ERVK-LTR	chr1	21574648	21575125	+	95.3	2.7	Gene-body	377375	186165	Kcnq5	chr1	-	21388483	21952023	NM_001160139	potassium voltage-gated channel subfamily KQT	NM_001160139	uc011wio.1
IAPLTR2a-ERVK-LTR	chr1	22070344	22070729	+	90.9	5.8	Upstream	-118321	681861	Kcnq5	chr1	-	21388483	21952023	NM_001160139	potassium voltage-gated channel subfamily KQT	NM_001160139	uc011wio.1
IAPLTR2a-ERVK-LTR	chr1	22237694	22238054	+	82.4	7	Upstream	-285671	849211	Kcnq5	chr1	-	21388483	21952023	NM_001160139	potassium voltage-gated channel subfamily KQT	NM_001160139	uc011wio.1
IAPLTR2a-ERVK-LTR	chr1	23113898	23114296	+	93.7	2.8	Upstream	-4806	6586	4933415F23Rik	chr1	-	23107312	23109092	NM_025746	hypothetical protein LOC66755	NM_025746	uc007alz.1
IAPLTR1_Mm-ERVK-LTR	chr1	23312844	23313195	+	87.2	4.1	Upstream	-203752	205532	4933415F23Rik	chr1	-	23107312	23109092	NM_025746	hypothetical protein LOC66755	NM_025746	uc007alz.1
IAPLTR2_Mm-ERVK-LTR	chr1	24075461	24075744	+	87.9	7.3	Gene-body	31719	57865	Fam135a	chr1	-	24017596	24107180	NM_026604	hypothetical protein LOC68187	NM_026604	uc007aml.2
IAPLTR1a_Mm-ERVK-LTR	chr1	26477590	26477927	+	96.9	1.4	Upstream	-591038	1353270	Bai3	chr1	-	25124320	25886552	NM_175642	brain-specific angiogenesis inhibitor 3	NM_175642	uc011wis.1
IAPLTR1a_Mm-ERVK-LTR	chr1	26527208	26527561	-	94.1	2.4	Upstream	-641009	1403241	Bai3	chr1	-	25124320	25886552	NM_175642	brain-specific angiogenesis inhibitor 3	NM_175642	uc011wis.1
IAPLTR2b-ERVK-LTR	chr1	26672375	26672703	+	90.8	5.8	Upstream	-785823	1548055	Bai3	chr1	-	25124320	25886552	NM_175642	brain-specific angiogenesis inhibitor 3	NM_175642	uc011wis.1
IAPLTR2a-ERVK-LTR	chr1	27193358	27193757	+	79.8	8.1	Upstream	-449053	454713	4931408C20Rik	chr1	-	26738645	26744305	NM_001033764	hypothetical protein LOC210940	NM_001033764	uc007amz.2
IAPLTR1_Mm-ERVK-LTR	chr1	27236981	27237348	+	91.9	4.6	Upstream	-492676	498336	4931408C20Rik	chr1	-	26738645	26744305	NM_001033764	hypothetical protein LOC210940	NM_001033764	uc007amz.2
IAPLTR1_Mm-ERVK-LTR	chr1	27243738	27244105	+	95.3	1.3	Upstream	-499433	505093	4931408C20Rik	chr1	-	26738645	26744305	NM_001033764	hypothetical protein LOC210940	NM_001033764	uc007amz.2
IAPLTR2_Mm-ERVK-LTR	chr1	27423824	27424260	-	90.1	5.3	Upstream	-516630	534772	AK050085	chr1	+	27940890	27959032	AK050085	Mus musculus adult male liver tumor cDNA, RIKEN full-length enriched library, clone:C730014A19 product:unclassifiable, full insert sequence.		uc007ana.1
IAPLTR2_Mm-ERVK-LTR	chr1	28512979	28513432	-	86.6	1.7	Downstream	323665	319534	Gm597	chr1	-	28832966	28837097	NM_001013750	hypothetical protein LOC210962	NM_001013750	uc007anb.1
IAPLTR2_Mm-ERVK-LTR	chr1	28515504	28515987	-	93.6	3	Downstream	321110	316979	Gm597	chr1	-	28832966	28837097	NM_001013750	hypothetical protein LOC210962	NM_001013750	uc007anb.1
IAPLTR2_Mm-ERVK-LTR	chr1	28945870	28946277	+	84.4	6.9	Upstream	-108773	112904	Gm597	chr1	-	28832966	28837097	NM_001013750	hypothetical protein LOC210962	NM_001013750	uc007anb.1
IAPLTR2_Mm-ERVK-LTR	chr1	28948207	28948621	+	93.7	1.4	Upstream	-111110	115241	Gm597	chr1	-	28832966	28837097	NM_001013750	hypothetical protein LOC210962	NM_001013750	uc007anb.1
IAPLTR2b-ERVK-LTR	chr1	29711532	29711868	+	86.3	7.5	Upstream	-874435	878566	Gm597	chr1	-	28832966	28837097	NM_001013750	hypothetical protein LOC210962	NM_001013750	uc007anb.1
IAPLTR2b-ERVK-LTR	chr1	29715531	29715867	+	87	3.1	Upstream	-878434	882565	Gm597	chr1	-	28832966	28837097	NM_001013750	hypothetical protein LOC210962	NM_001013750	uc007anb.1
IAPLTR1a_Mm-ERVK-LTR	chr1	30005833	30006169	-	92.2	3.2	Upstream	-821007	821471	AK188812	chr1	+	30827176	30827640	AK188812	Mus musculus cDNA, clone:Y0G0146I19, strand:minus, reference:ENSEMBL:Mouse-Transcript-ENST:ENSMUST00000036880, based on BLAT search.		uc007and.1
IAPLTR2_Mm-ERVK-LTR	chr1	30724681	30725097	+	88.3	5.5	Upstream	-102495	102959	AK188812	chr1	+	30827176	30827640	AK188812	Mus musculus cDNA, clone:Y0G0146I19, strand:minus, reference:ENSEMBL:Mouse-Transcript-ENST:ENSMUST00000036880, based on BLAT search.		uc007and.1
IAPLTR2_Mm-ERVK-LTR	chr1	30744570	30744973	-	92.3	1.6	Upstream	-82203	82667	AK188812	chr1	+	30827176	30827640	AK188812	Mus musculus cDNA, clone:Y0G0146I19, strand:minus, reference:ENSEMBL:Mouse-Transcript-ENST:ENSMUST00000036880, based on BLAT search.		uc007and.1
IAPLTR2_Mm-ERVK-LTR	chr1	30746831	30747234	-	90.6	5.7	Upstream	-79942	80406	AK188812	chr1	+	30827176	30827640	AK188812	Mus musculus cDNA, clone:Y0G0146I19, strand:minus, reference:ENSEMBL:Mouse-Transcript-ENST:ENSMUST00000036880, based on BLAT search.		uc007and.1
IAPLTR2_Mm-ERVK-LTR	chr1	31064121	31064548	+	85.1	3.7	Upstream	-57521	66974	Ptp4a1	chr1	-	30997147	31006600	NR_002688	protein tyrosine phosphatase type IVA 1	NM_011200	uc007anh.1
IAPLTR2a-ERVK-LTR	chr1	31184616	31185012	+	92.6	2.9	Upstream	-48663	76954	Lgsn	chr1	+	31233279	31261570	NM_153601	lengsin	NM_153601	uc007ank.1
IAPLTR2_Mm-ERVK-LTR	chr1	31526882	31527316	+	88.2	5.1	Upstream	-247381	328960	4931428L18Rik	chr1	-	31197922	31279501	NR_033445	SubName: Full=Putative uncharacterized protein; SubName: Full=RIKEN cDNA 4931428L18, isoform CRA_a;	NR_033445	uc007anj.2
IAPLTR2_Mm-ERVK-LTR	chr1	31530263	31530697	+	88.6	2.6	Upstream	-250762	332341	4931428L18Rik	chr1	-	31197922	31279501	NR_033445	SubName: Full=Putative uncharacterized protein; SubName: Full=RIKEN cDNA 4931428L18, isoform CRA_a;	NR_033445	uc007anj.2
IAPLTR2_Mm-ERVK-LTR	chr1	32645499	32645899	-	86.7	5.6	Gene-body	416249	68684	Khdrbs2	chr1	+	32229650	32714583	NM_133235	KH domain-containing, RNA-binding, signal	NM_133235	uc007anp.1
IAPLTR2_Mm-ERVK-LTR	chr1	32851298	32851749	-	90.7	8.2	Upstream	-247611	251359	Gm5415	chr1	-	32600390	32604138	NM_001164286	sentrin 14	NM_001164286	uc011wiw.1
IAPLTR1_Mm-ERVK-LTR	chr1	34407861	34408214	+	95.3	1.3	Upstream	-88812	94731	Imp4	chr1	+	34496673	34502592	NM_178601	U3 small nucleolar ribonucleoprotein protein	NM_178601	uc007aor.2
IAPLTR1a_Mm-ERVK-LTR	chr1	34971924	34972250	+	92.8	4.3	Upstream	-72029	101862	Fam168b	chr1	-	34870062	34899895	NM_001160235	hypothetical protein LOC214469 isoform 1	NM_001160235	uc011wje.1
IAPLTR1a_Mm-ERVK-LTR	chr1	34975688	34976024	+	95.7	1.3	Upstream	-75793	105626	Fam168b	chr1	-	34870062	34899895	NM_001160235	hypothetical protein LOC214469 isoform 1	NM_001160235	uc011wje.1
IAPLTR2_Mm-ERVK-LTR	chr1	35068902	35069328	+	88.1	3.8	Upstream	-169007	198840	Fam168b	chr1	-	34870062	34899895	NM_001160235	hypothetical protein LOC214469 isoform 1	NM_001160235	uc011wje.1
IAPLTR1a_Mm-ERVK-LTR	chr1	35181310	35181648	-	91.3	4.4	Upstream	-281753	311586	Fam168b	chr1	-	34870062	34899895	NM_001160235	hypothetical protein LOC214469 isoform 1	NM_001160235	uc011wje.1
IAPLTR1a_Mm-ERVK-LTR	chr1	35845349	35845701	+	94.4	3.4	Upstream	-91340	92615	AK003327	chr1	+	35936689	35937964	AK003327	Mus musculus 18-day embryo whole body cDNA, RIKEN full-length enriched library, clone:1110002O04 product:unclassifiable, full insert sequence.		uc007apm.1
IAPLTR1a_Mm-ERVK-LTR	chr1	35852074	35852426	+	94.8	1.7	Upstream	-84615	85890	AK003327	chr1	+	35936689	35937964	AK003327	Mus musculus 18-day embryo whole body cDNA, RIKEN full-length enriched library, clone:1110002O04 product:unclassifiable, full insert sequence.		uc007apm.1
IAPLTR2b-ERVK-LTR	chr1	36106446	36106762	+	92.9	4.6	Upstream	-18798	56845	Hs6st1	chr1	+	36125244	36163291	NM_015818	heparan-sulfate 6-O-sulfotransferase 1	NM_015818	uc007apn.2
IAPLTR1a_Mm-ERVK-LTR	chr1	37335650	37336010	-	90.9	3	Upstream	-20727	23637	AK051424	chr1	+	37356737	37359647	AK051424	Mus musculus 12 days embryo spinal ganglion cDNA, RIKEN full-length enriched library, clone:D130048C09 product:unclassifiable, full insert sequence.		uc007arj.1
IAPLTR1a_Mm-ERVK-LTR	chr1	37830729	37831063	+	93.2	3.2	Gene-body	81489	13061	Tsga10	chr1	-	37817668	37912218	AF530050	testis-specific gene 10 protein	NM_207228	uc007asa.1
IAPLTR1a_Mm-ERVK-LTR	chr1	37835116	37835442	+	94.1	1.6	Gene-body	77102	17448	Tsga10	chr1	-	37817668	37912218	AF530050	testis-specific gene 10 protein	NM_207228	uc007asa.1
IAPLTR2b-ERVK-LTR	chr1	38282580	38282914	-	94.5	4	Gene-body	309222	18164	Aff3	chr1	-	38264750	38592136	AK014322	AF4/FMR2 family member 3	NM_010678	uc007ast.1
IAPLTR1_Mm-ERVK-LTR	chr1	38761644	38762051	+	92.8	3.6	Upstream	-39844	527473	Aff3	chr1	-	38234171	38721800	NM_010678	AF4/FMR2 family member 3	NM_010678	uc007ass.2
IAPLTR1_Mm-ERVK-LTR	chr1	38765450	38765857	+	93.9	1.2	Upstream	-43650	531279	Aff3	chr1	-	38234171	38721800	NM_010678	AF4/FMR2 family member 3	NM_010678	uc007ass.2
IAPLTR2b-ERVK-LTR	chr1	39711838	39712143	-	84.3	6.2	Upstream	-4116	36893	Creg2	chr1	-	39675250	39708027	NM_170597	protein CREG2 precursor	NM_170597	uc007atm.1
IAPLTR1a_Mm-ERVK-LTR	chr1	40754843	40755189	+	90.8	5.7	Gene-body	16287	29162	Slc9a2	chr1	+	40738556	40784005	AK166114	sodium/hydrogen exchanger 2	NM_001033289	uc007aum.1
IAPLTR1a_Mm-ERVK-LTR	chr1	40758953	40759299	+	93.9	1.8	Gene-body	20397	25052	Slc9a2	chr1	+	40738556	40784005	AK166114	sodium/hydrogen exchanger 2	NM_001033289	uc007aum.1
IAPLTR2_Mm-ERVK-LTR	chr1	41147562	41148032	+	79.9	4.3	Upstream	-300060	318678	Mfsd9	chr1	-	40828884	40847502	NM_172499	major facilitator superfamily domain-containing	NM_172499	uc007auo.1
IAPLTR2_Mm-ERVK-LTR	chr1	41376575	41376982	-	93.7	3.7	Upstream	-529480	548098	Mfsd9	chr1	-	40828884	40847502	NM_172499	major facilitator superfamily domain-containing	NM_172499	uc007auo.1
IAPLTR2b-ERVK-LTR	chr1	41427071	41427395	-	91.6	5	Upstream	-579893	598511	Mfsd9	chr1	-	40828884	40847502	NM_172499	major facilitator superfamily domain-containing	NM_172499	uc007auo.1
IAPLTR2_Mm-ERVK-LTR	chr1	41549745	41550175	-	87	8.3	Upstream	-702673	721291	Mfsd9	chr1	-	40828884	40847502	NM_172499	major facilitator superfamily domain-containing	NM_172499	uc007auo.1
IAPLTR2_Mm-ERVK-LTR	chr1	43570087	43570562	-	82.6	23.6	Gene-body	67967	56801	Nck2	chr1	+	43502595	43627363	NM_010879	non-catalytic region of tyrosine kinase adaptor	NM_010879	uc007avo.2
IAPLTR1a_Mm-ERVK-LTR	chr1	43675423	43675760	+	93.9	3.1	Upstream	-112023	123986	1500015O10Rik	chr1	+	43787446	43799409	NM_024283	augurin precursor	NM_024283	uc007avp.2
IAPLTR2_Mm-ERVK-LTR	chr1	44417038	44417522	+	86.6	7.2	Upstream	-141262	156124	4832428D23Rik	chr1	-	44260914	44275776	NM_207281	hypothetical protein LOC403183	NM_207281	uc007awk.1
IAPLTR2_Mm-ERVK-LTR	chr1	44419444	44419928	+	86.8	3.9	Upstream	-143668	158530	4832428D23Rik	chr1	-	44260914	44275776	NM_207281	hypothetical protein LOC403183	NM_207281	uc007awk.1
IAPLTR2a-ERVK-LTR	chr1	44495638	44496037	+	92.1	2.8	Upstream	-112877	350081	Gulp1	chr1	+	44608515	44845719	AK017798	PTB domain-containing engulfment adapter protein	NM_028450	uc007awl.2
IAPLTR2a-ERVK-LTR	chr1	45295465	45295823	+	81.1	7.2	Upstream	-72917	86398	Col3a1	chr1	+	45368382	45381863	AK031544	SubName: Full=Putative uncharacterized protein; Flags: Fragment;		uc007awp.2
IAPLTR2_Mm-ERVK-LTR	chr1	45669823	45670269	-	87.9	5.3	Upstream	-110142	239094	Col5a2	chr1	-	45431175	45560127	NM_007737	collagen alpha-2(V) chain precursor	NM_007737	uc007awr.1
IAPLTR1_Mm-ERVK-LTR	chr1	45795846	45796197	+	86	2.4	Upstream	-9331	9355	AB336801	chr1	-	45786491	45786515	AB336801	AB336801		uc011wke.1
IAPLTR2a-ERVK-LTR	chr1	47250957	47251348	-	94	3.6	Upstream	-340994	386960	Slc39a10	chr1	-	46864388	46910354	NM_172653	zinc transporter ZIP10 precursor	NM_172653	uc007axc.1
IAPLTR1a_Mm-ERVK-LTR	chr1	47280299	47280633	-	93.4	1	Upstream	-370279	416245	Slc39a10	chr1	-	46864388	46910354	NM_172653	zinc transporter ZIP10 precursor	NM_172653	uc007axc.1
IAPLTR1a_Mm-ERVK-LTR	chr1	47284467	47284801	-	91.2	6.8	Upstream	-374447	420413	Slc39a10	chr1	-	46864388	46910354	NM_172653	zinc transporter ZIP10 precursor	NM_172653	uc007axc.1
IAPLTR2_Mm-ERVK-LTR	chr1	47843512	47843964	+	90.6	3.8	Upstream	-933158	979124	Slc39a10	chr1	-	46864388	46910354	NM_172653	zinc transporter ZIP10 precursor	NM_172653	uc007axc.1
IAPLTR2_Mm-ERVK-LTR	chr1	47847378	47847830	+	88.4	0.8	Upstream	-937024	982990	Slc39a10	chr1	-	46864388	46910354	NM_172653	zinc transporter ZIP10 precursor	NM_172653	uc007axc.1
IAPLTR2a-ERVK-LTR	chr1	48012663	48013051	-	89.6	3	Downstream	297357	297299	AK219219	chr1	+	47715694	47715752	AK219219	Mus musculus cDNA, clone:Y2G0101J20, strand:minus, reference:ENSEMBL:Mouse-Transcript-ENST:ENSMUST00000015800, based on BLAT search.		uc007axe.1
IAPLTR2a-ERVK-LTR	chr1	48014910	48015298	-	87.1	7.6	Downstream	299604	299546	AK219219	chr1	+	47715694	47715752	AK219219	Mus musculus cDNA, clone:Y2G0101J20, strand:minus, reference:ENSEMBL:Mouse-Transcript-ENST:ENSMUST00000015800, based on BLAT search.		uc007axe.1
IAPLTR2a-ERVK-LTR	chr1	48028445	48028853	+	79.3	3.9	Downstream	312751	312693	AK219219	chr1	+	47715694	47715752	AK219219	Mus musculus cDNA, clone:Y2G0101J20, strand:minus, reference:ENSEMBL:Mouse-Transcript-ENST:ENSMUST00000015800, based on BLAT search.		uc007axe.1
IAPLTR1_Mm-ERVK-LTR	chr1	48145844	48146318	+	91.1	4.2	Downstream	430150	430092	AK219219	chr1	+	47715694	47715752	AK219219	Mus musculus cDNA, clone:Y2G0101J20, strand:minus, reference:ENSEMBL:Mouse-Transcript-ENST:ENSMUST00000015800, based on BLAT search.		uc007axe.1
IAPLTR1a_Mm-ERVK-LTR	chr1	48419819	48420155	-	93.8	2.4	Upstream	-881304	977120	C230029F24Rik	chr1	+	49301459	49397275	AK082253	SubName: Full=Putative uncharacterized protein;		uc007axf.1
IAPLTR2_Mm-ERVK-LTR	chr1	48728154	48728512	-	88.7	4.2	Upstream	-572947	668763	C230029F24Rik	chr1	+	49301459	49397275	AK082253	SubName: Full=Putative uncharacterized protein;		uc007axf.1
IAPLTR2_Mm-ERVK-LTR	chr1	48730726	48731074	-	88.6	7.2	Upstream	-570385	666201	C230029F24Rik	chr1	+	49301459	49397275	AK082253	SubName: Full=Putative uncharacterized protein;		uc007axf.1
IAPLTR2_Mm-ERVK-LTR	chr1	50218984	50219426	+	93.2	1.5	Upstream	-650334	655561	BC029710	chr1	+	50869318	50874545	BC029710	Mus musculus lung RCB-0558 LLC cDNA, RIKEN full-length enriched library, clone:G730001L10 product:unclassifiable, full insert sequence.		uc007axg.2
IAPLTR1_Mm-ERVK-LTR	chr1	53186430	53186820	-	87.8	2.3	Upstream	-66136	67715	AK052226	chr1	+	53252956	53254535	AK052226	Mus musculus 13 days embryo heart cDNA, RIKEN full-length enriched library, clone:D330010E15 product:unclassifiable, full insert sequence.		uc007ayw.1
IAPLTR1_Mm-ERVK-LTR	chr1	53191259	53191649	-	93.8	3.5	Upstream	-61307	62886	AK052226	chr1	+	53252956	53254535	AK052226	Mus musculus 13 days embryo heart cDNA, RIKEN full-length enriched library, clone:D330010E15 product:unclassifiable, full insert sequence.		uc007ayw.1
IAPLTR2_Mm-ERVK-LTR	chr1	53292393	53292858	+	92.6	6.7	Gene-body	61447	46362	Pms1	chr1	-	53246031	53353840	NM_153556	PMS1 protein homolog 1	NM_153556	uc007ayv.1
IAPLTR2_Mm-ERVK-LTR	chr1	53294724	53295189	+	87.3	2.2	Gene-body	59116	48693	Pms1	chr1	-	53246031	53353840	NM_153556	PMS1 protein homolog 1	NM_153556	uc007ayv.1
IAPLTR2_Mm-ERVK-LTR	chr1	54519199	54519646	+	93.2	3.3	Upstream	-23384	64775	Gtf3c3	chr1	-	54454424	54495815	NM_001033194	general transcription factor 3C polypeptide 3	NM_001033194	uc007azp.1
IAPLTR1_Mm-ERVK-LTR	chr1	55835205	55835575	+	93.8	3.4	Upstream	-152879	193967	AK079812	chr1	+	55988084	56029172	AK079812	Mus musculus adult male cecum cDNA, RIKEN full-length enriched library, clone:9130227L01 product:unclassifiable, full insert sequence.		uc007bao.1
IAPLTR1_Mm-ERVK-LTR	chr1	55839754	55840124	+	93.5	2.1	Upstream	-148330	189418	AK079812	chr1	+	55988084	56029172	AK079812	Mus musculus adult male cecum cDNA, RIKEN full-length enriched library, clone:9130227L01 product:unclassifiable, full insert sequence.		uc007bao.1
IAPLTR1_Mm-ERVK-LTR	chr1	56829092	56829429	+	85.8	11.3	Upstream	-134797	136200	Hsfy2	chr1	-	56692892	56694295	NM_027661	heat shock transcription factor, Y-linked	NM_027661	uc007bar.1
IAPLTR1_Mm-ERVK-LTR	chr1	56835795	56836132	+	90.3	2.3	Upstream	-141500	142903	Hsfy2	chr1	-	56692892	56694295	NM_027661	heat shock transcription factor, Y-linked	NM_027661	uc007bar.1
IAPLTR2a-ERVK-LTR	chr1	57365188	57365576	+	89	4.2	Upstream	-69275	77078	1700066M21Rik	chr1	+	57434463	57442266	NM_028546	hypothetical protein LOC73467 precursor	NM_028546	uc007bay.2
IAPLTR2a-ERVK-LTR	chr1	57367804	57368194	+	80.3	4.7	Upstream	-66659	74462	1700066M21Rik	chr1	+	57434463	57442266	NM_028546	hypothetical protein LOC73467 precursor	NM_028546	uc007bay.2
IAPLTR2b-ERVK-LTR	chr1	57641938	57642277	-	79.8	2.4	Upstream	-178759	197190	1110034B05Rik	chr1	-	57445087	57463518	NM_001037742	jmjC domain-containing protein C2orf60 homolog	NM_001037742	uc007bba.2
IAPLTR1_Mm-ERVK-LTR	chr1	58380191	58380559	-	95.1	1.7	Gene-body	45390	55549	Aox3l1	chr1	+	58335169	58436108	NM_001008419	aldehyde oxidase 3-like 1	NM_001008419	uc007bbp.1
IAPLTR1_Mm-ERVK-LTR	chr1	58386946	58387314	-	92.5	4.5	Gene-body	52145	48794	Aox3l1	chr1	+	58335169	58436108	NM_001008419	aldehyde oxidase 3-like 1	NM_001008419	uc007bbp.1
IAPLTR1a_Mm-ERVK-LTR	chr1	58987594	58987933	+	95.4	2.9	Gene-body	42732	30301	Trak2	chr1	-	58957293	59030326	NM_172406	trafficking protein, kinesin binding 2	NM_172406	uc007bcv.2
IAPLTR1a_Mm-ERVK-LTR	chr1	58991713	58992053	+	95.1	1.4	Gene-body	38613	34420	Trak2	chr1	-	58957293	59030326	NM_172406	trafficking protein, kinesin binding 2	NM_172406	uc007bcv.2
IAPLTR2b-ERVK-LTR	chr1	60432352	60432677	-	93.5	3.1	Gene-body	32462	11554	Cyp20a1	chr1	+	60400215	60444231	NM_030013	cytochrome P450 20A1	NM_030013	uc007ben.1
IAPLTR1a_Mm-ERVK-LTR	chr1	60781708	60782046	-	94.8	1.4	Upstream	-21185	39424	Cd28	chr1	+	60803231	60821470	AK041322	T-cell-specific surface glycoprotein CD28	NM_007642	uc007bev.2
IAPLTR1a_Mm-ERVK-LTR	chr1	60788452	60788790	-	91.9	2.5	Upstream	-14441	32680	Cd28	chr1	+	60803231	60821470	AK041322	T-cell-specific surface glycoprotein CD28	NM_007642	uc007bev.2
IAPLTR1_Mm-ERVK-LTR	chr1	62580616	62581044	-	91.5	2	Gene-body	524164	107814	Pard3b	chr1	+	62056880	62688858	BC167176	partitioning defective 3 homolog B	NM_001081050	uc011wma.1
IAPLTR1_Mm-ERVK-LTR	chr1	62587440	62587868	-	94.3	3.1	Gene-body	530988	100990	Pard3b	chr1	+	62056880	62688858	BC167176	partitioning defective 3 homolog B	NM_001081050	uc011wma.1
IAPLTR2b-ERVK-LTR	chr1	62690178	62690505	+	89.4	5.1	Upstream	-59712	96328	Nrp2	chr1	+	62749890	62786506	AK051873	SubName: Full=Putative uncharacterized protein;		uc007bfi.1
IAPLTR1a_Mm-ERVK-LTR	chr1	64224776	64225111	-	95.5	1.2	Upstream	-57111	142865	Klf7	chr1	-	64082246	64168000	BC040794	Krueppel-like factor 7	NM_033563	uc007bgp.1
IAPLTR1a_Mm-ERVK-LTR	chr1	64231526	64231861	-	95.3	2.5	Upstream	-63861	149615	Klf7	chr1	-	64082246	64168000	BC040794	Krueppel-like factor 7	NM_033563	uc007bgp.1
IAPLTR1a_Mm-ERVK-LTR	chr1	64436427	64436765	+	76.3	6.5	Upstream	-142950	214695	Creb1	chr1	+	64579377	64651122	NM_009952	cyclic AMP-responsive element-binding protein 1	NM_009952	uc007bgr.1
IAPLTR2a-ERVK-LTR	chr1	64689353	64689702	+	84.2	12.1	Upstream	-25573	36300	Fam119a	chr1	-	64653053	64663780	AK009682	hypothetical protein LOC67099	NM_025964	uc007bgv.1
IAPLTR1a_Mm-ERVK-LTR	chr1	65006885	65007239	-	91.5	2.8	Upstream	-3841	174683	Plekhm3	chr1	-	64832556	65003398	BC063098	pleckstrin homology domain-containing family M	NM_001039493	uc011wmh.1
IAPLTR1a_Mm-ERVK-LTR	chr1	65013608	65013962	-	94.1	3.8	Upstream	-10564	181406	Plekhm3	chr1	-	64832556	65003398	BC063098	pleckstrin homology domain-containing family M	NM_001039493	uc011wmh.1
IAPLTR2_Mm-ERVK-LTR	chr1	65715246	65715745	+	84.6	7.4	Upstream	-257849	259632	Crygf	chr1	+	65973095	65974878	NM_027010	gamma-crystallin F	NM_027010	uc007bhv.1
IAPLTR2_Mm-ERVK-LTR	chr1	65754698	65755146	+	89.8	4.8	Upstream	-218397	220180	Crygf	chr1	+	65973095	65974878	NM_027010	gamma-crystallin F	NM_027010	uc007bhv.1
IAPLTR2a-ERVK-LTR	chr1	65861633	65862025	+	87.9	6.6	Upstream	-111462	113245	Crygf	chr1	+	65973095	65974878	NM_027010	gamma-crystallin F	NM_027010	uc007bhv.1
IAPLTR2a-ERVK-LTR	chr1	65863887	65864278	+	79.1	5.9	Upstream	-109208	110991	Crygf	chr1	+	65973095	65974878	NM_027010	gamma-crystallin F	NM_027010	uc007bhv.1
IAPLTR2a-ERVK-LTR	chr1	65936173	65936509	-	91.2	1.6	Upstream	-36586	38369	Crygf	chr1	+	65973095	65974878	NM_027010	gamma-crystallin F	NM_027010	uc007bhv.1
IAPLTR2a-ERVK-LTR	chr1	65938365	65938757	-	81.9	4.6	Upstream	-34338	36121	Crygf	chr1	+	65973095	65974878	NM_027010	gamma-crystallin F	NM_027010	uc007bhv.1
IAPLTR1_Mm-ERVK-LTR	chr1	66064185	66064549	-	91.2	3.1	Upstream	-157353	424608	Mtap2	chr1	+	66221902	66489157	NM_001039934	microtubule-associated protein 2 isoform 1	NM_001039934	uc007bhw.1
IAPLTR2_Mm-ERVK-LTR	chr1	67154743	67155299	-	87.7	6.8	Upstream	-14340	121723	Cps1	chr1	+	67169639	67277022	NM_001080809	carbamoyl-phosphate synthase [ammonia],	NM_001080809	uc007biy.1
IAPLTR1_Mm-ERVK-LTR	chr1	67798019	67798356	-	93.9	1.7	Upstream	-712910	751266	Lancl1	chr1	-	67047090	67085446	NM_021295	lanC-like protein 1	NM_021295	uc007bix.2
IAPLTR1_Mm-ERVK-LTR	chr1	67804774	67805111	-	92.4	4	Upstream	-719665	758021	Lancl1	chr1	-	67047090	67085446	NM_021295	lanC-like protein 1	NM_021295	uc007bix.2
IAPLTR2a-ERVK-LTR	chr1	68657325	68657715	+	73.4	11.3	Gene-body	497308	570786	Erbb4	chr1	-	68086539	69154633	NM_010154	receptor tyrosine-protein kinase erbB-4	NM_010154	uc007bjb.1
IAPLTR2a-ERVK-LTR	chr1	68659725	68660115	+	88.1	3	Gene-body	494908	573186	Erbb4	chr1	-	68086539	69154633	NM_010154	receptor tyrosine-protein kinase erbB-4	NM_010154	uc007bjb.1
IAPLTR1_Mm-ERVK-LTR	chr1	69744575	69744993	-	95.9	1.2	Upstream	-12459	167210	Ikzf2	chr1	-	69577783	69732534	NM_011770	zinc finger protein Helios	NM_011770	uc007bjd.2
IAPLTR1_Mm-ERVK-LTR	chr1	69749614	69750032	-	93.9	2.5	Upstream	-17498	172249	Ikzf2	chr1	-	69577783	69732534	NM_011770	zinc finger protein Helios	NM_011770	uc007bjd.2
IAPLTR2b-ERVK-LTR	chr1	69878087	69878430	+	93.8	4.2	Gene-body	4526	435764	Spag16	chr1	+	69873561	70313851	BC120668	sperm-associated antigen 16 protein isoform 1	NM_029160	uc007bjg.1
IAPLTR1a_Mm-ERVK-LTR	chr1	70283655	70283993	+	93.6	3.3	Gene-body	285452	488051	Spag16	chr1	+	69998203	70771706	NM_025728	sperm-associated antigen 16 protein isoform 2	NM_025728	uc007bji.1
IAPLTR1a_Mm-ERVK-LTR	chr1	70287847	70288185	+	91.8	3	Gene-body	289644	483859	Spag16	chr1	+	69998203	70771706	NM_025728	sperm-associated antigen 16 protein isoform 2	NM_025728	uc007bji.1
IAPLTR2_Mm-ERVK-LTR	chr1	71916268	71916670	+	93	3.2	Upstream	-18417	21510	Gm8883	chr1	+	71934685	71937778	NR_027658	Mus musculus predicted gene 8883 (Gm8883), non-coding RNA.	NR_027658	uc011wmr.1
IAPLTR2a-ERVK-LTR	chr1	71916775	71917180	-	92.6	5.9	Upstream	-17505	20598	Gm8883	chr1	+	71934685	71937778	NR_027658	Mus musculus predicted gene 8883 (Gm8883), non-coding RNA.	NR_027658	uc011wmr.1
IAPLTR1a_Mm-ERVK-LTR	chr1	72172132	72172465	-	94.4	2	Upstream	-110573	140245	AK044410	chr1	+	72283038	72312710	AK044410	Mus musculus adult retina cDNA, RIKEN full-length enriched library, clone:A930011F19 product:unclassifiable, full insert sequence.		uc011wmt.1
IAPLTR2b-ERVK-LTR	chr1	73157144	73157483	+	93.2	3.4	Upstream	-94671	95496	Tnp1	chr1	-	73061648	73062473	NM_009407	spermatid nuclear transition protein 1	NM_009407	uc007bkz.2
IAPLTR1_Mm-ERVK-LTR	chr1	74699994	74700361	-	94.8	1.4	Upstream	-7966	44186	Ttll4	chr1	+	74708327	74744547	NM_001014974	tubulin polyglutamylase TTLL4	NM_001014974	uc007bmy.1
IAPLTR1_Mm-ERVK-LTR	chr1	74706806	74707173	-	94.4	2.6	Upstream	-1154	37374	Ttll4	chr1	+	74708327	74744547	NM_001014974	tubulin polyglutamylase TTLL4	NM_001014974	uc007bmy.1
IAPLTR2_Mm-ERVK-LTR	chr1	75639948	75640439	+	92.4	3.1	Upstream	-136921	157549	Obsl1	chr1	-	75482399	75503027	NM_178884	obscurin-like 1	NM_178884	uc007bpn.2
IAPLTR2_Mm-ERVK-LTR	chr1	75999489	75999901	+	91.6	3.5	Upstream	-486218	499114	AK054265	chr1	+	76485707	76498603	AK054265	Mus musculus 2 days pregnant adult female ovary cDNA, RIKEN full-length enriched library, clone:E330008C03 product:unclassifiable, full insert sequence.		uc007bpy.1
IAPLTR2_Mm-ERVK-LTR	chr1	76002002	76002416	+	88.1	2.4	Upstream	-483705	496601	AK054265	chr1	+	76485707	76498603	AK054265	Mus musculus 2 days pregnant adult female ovary cDNA, RIKEN full-length enriched library, clone:E330008C03 product:unclassifiable, full insert sequence.		uc007bpy.1
IAPLTR2_Mm-ERVK-LTR	chr1	76588737	76589197	-	91.6	4.2	Downstream	103490	90594	AK162144	chr1	+	76485707	76498603	AK162144	Mus musculus 2 days pregnant adult female ovary cDNA, RIKEN full-length enriched library, clone:E330008C03 product:unclassifiable, full insert sequence.		uc011wns.1
IAPLTR1a_Mm-ERVK-LTR	chr1	76611368	76611708	+	88.8	5.8	Downstream	125661	112765	AK162144	chr1	+	76485707	76498603	AK162144	Mus musculus 2 days pregnant adult female ovary cDNA, RIKEN full-length enriched library, clone:E330008C03 product:unclassifiable, full insert sequence.		uc011wns.1
IAPLTR1a_Mm-ERVK-LTR	chr1	76615464	76615804	+	93.3	2.1	Downstream	129757	116861	AK162144	chr1	+	76485707	76498603	AK162144	Mus musculus 2 days pregnant adult female ovary cDNA, RIKEN full-length enriched library, clone:E330008C03 product:unclassifiable, full insert sequence.		uc011wns.1
IAPLTR1_Mm-ERVK-LTR	chr1	76769916	76770282	-	91.8	2.3	Downstream	284575	271679	AK162144	chr1	+	76485707	76498603	AK162144	Mus musculus 2 days pregnant adult female ovary cDNA, RIKEN full-length enriched library, clone:E330008C03 product:unclassifiable, full insert sequence.		uc011wns.1
IAPLTR2a-ERVK-LTR	chr1	77668094	77668453	+	94.1	1.7	Upstream	-156431	304335	Epha4	chr1	-	77363759	77511663	NM_007936	ephrin type-A receptor 4 precursor	NM_007936	uc007bpz.1
IAPLTR2_Mm-ERVK-LTR	chr1	78042748	78043238	-	91.5	4.5	Upstream	-263682	373623	Sgpp2	chr1	+	78306920	78416861	NM_001004173	sphingosine-1-phosphate phosphatase 2	NM_001004173	uc007bqe.1
IAPLTR2b-ERVK-LTR	chr1	79015386	79015705	+	91.8	3.7	Upstream	-506653	521778	BC035947	chr1	-	78493608	78508733	BC138135	SubName: Full=BC035947 protein;		uc011wnt.1
IAPLTR2b-ERVK-LTR	chr1	79019504	79019823	+	59.5	4.9	Upstream	-510771	525896	BC035947	chr1	-	78493608	78508733	BC138135	SubName: Full=BC035947 protein;		uc011wnt.1
IAPLTR1a_Mm-ERVK-LTR	chr1	79933653	79934007	+	93	4.6	Upstream	-78413	142758	Serpine2	chr1	-	79790895	79855240	NM_009255	glia-derived nexin precursor	NM_009255	uc007bqz.2
IAPLTR1a_Mm-ERVK-LTR	chr1	79940381	79940735	+	86.8	2.8	Upstream	-85141	149486	Serpine2	chr1	-	79790895	79855240	NM_009255	glia-derived nexin precursor	NM_009255	uc007bqz.2
IAPLTR1a_Mm-ERVK-LTR	chr1	81560743	81561097	-	95.6	1.8	Upstream	-752056	880844	Rhbdd1	chr1	+	82313153	82441941	NM_029777	rhomboid domain-containing protein 1	NM_029777	uc007brq.2
IAPLTR1a_Mm-ERVK-LTR	chr1	81567470	81567824	-	93	3.4	Upstream	-745329	874117	Rhbdd1	chr1	+	82313153	82441941	NM_029777	rhomboid domain-containing protein 1	NM_029777	uc007brq.2
IAPLTR2_Mm-ERVK-LTR	chr1	81979138	81979542	+	87.6	6.4	Upstream	-334015	462803	Rhbdd1	chr1	+	82313153	82441941	NM_029777	rhomboid domain-containing protein 1	NM_029777	uc007brq.2
IAPLTR2_Mm-ERVK-LTR	chr1	81981399	81981803	+	91.7	2.5	Upstream	-331754	460542	Rhbdd1	chr1	+	82313153	82441941	NM_029777	rhomboid domain-containing protein 1	NM_029777	uc007brq.2
IAPLTR2b-ERVK-LTR	chr1	82100297	82100633	+	92.4	4.1	Upstream	-212856	341644	Rhbdd1	chr1	+	82313153	82441941	NM_029777	rhomboid domain-containing protein 1	NM_029777	uc007brq.2
IAPLTR1a_Mm-ERVK-LTR	chr1	82497613	82497951	+	93.3	2	Gene-body	85811	50316	Col4a4	chr1	-	82447297	82583424	NM_007735	collagen alpha-4(IV) chain precursor	NM_007735	uc007brt.1
IAPLTR1a_Mm-ERVK-LTR	chr1	82502226	82502564	+	95.3	1.4	Gene-body	81198	54929	Col4a4	chr1	-	82447297	82583424	NM_007735	collagen alpha-4(IV) chain precursor	NM_007735	uc007brt.1
IAPLTR2_Mm-ERVK-LTR	chr1	83226385	83226882	+	85.3	4	Upstream	-191362	217288	Slc19a3	chr1	-	83009097	83035023	NM_030556	thiamine transporter 2	NM_030556	uc007bsi.2
IAPLTR1a_Mm-ERVK-LTR	chr1	84992471	84992809	-	93.5	2	Gene-body	249475	5740	C130026I21Rik	chr1	-	84987069	85242284	BC007193	Mus musculus RIKEN cDNA C130026I21 gene, mRNA (cDNA clone MGC:8305 IMAGE:3593825), complete cds.		uc007btf.1
IAPLTR2_Mm-ERVK-LTR	chr1	88214068	88214680	-	90.7	1.4	Upstream	-41468	49859	C130036L24Rik	chr1	+	88256148	88264539	NR_015507	Mus musculus 16 days embryo head cDNA, RIKEN full-length enriched library, clone:C130036L24 product:unclassifiable, full insert sequence.	NR_015507	uc011woj.1
IAPLTR2_Mm-ERVK-LTR	chr1	88216893	88217505	-	89.8	5.5	Upstream	-38643	47034	C130036L24Rik	chr1	+	88256148	88264539	NR_015507	Mus musculus 16 days embryo head cDNA, RIKEN full-length enriched library, clone:C130036L24 product:unclassifiable, full insert sequence.	NR_015507	uc011woj.1
IAPLTR1_Mm-ERVK-LTR	chr1	89030494	89030861	-	93.4	1.9	Upstream	-32680	36283	Alpi	chr1	-	88994578	88998181	NM_001081082	Alpi	NM_001081082	uc007bwa.1
IAPLTR1_Mm-ERVK-LTR	chr1	91095648	91096036	+	94	2.9	Upstream	-255737	696209	Agap1	chr1	+	91351385	91791857	NM_178119	arf-GAP with GTPase, ANK repeat and PH	NM_178119	uc007byw.1
IAPLTR1_Mm-ERVK-LTR	chr1	91099446	91099834	+	93.9	2.1	Upstream	-251939	692411	Agap1	chr1	+	91351385	91791857	NM_178119	arf-GAP with GTPase, ANK repeat and PH	NM_178119	uc007byw.1
IAPLTR2_Mm-ERVK-LTR	chr1	91986500	91986939	-	84	5.7	Gene-body	220	48233	Iqca	chr1	-	91938706	91986719	AK139726	IQ and AAA domain-containing protein 1	NM_029122	uc007bzf.2
IAPLTR2a-ERVK-LTR	chr1	92084249	92084633	+	91.6	4.1	Upstream	-16328	28614	Cxcr7	chr1	+	92100577	92112863	NM_007722	C-X-C chemokine receptor type 7	NM_007722	uc007bzh.1
IAPLTR1a_Mm-ERVK-LTR	chr1	93374552	93374890	-	93.8	2.8	Upstream	-16354	50994	Traf3ip1	chr1	+	93391244	93425884	NM_028718	TRAF3-interacting protein 1	NM_028718	uc007cax.2
IAPLTR2a-ERVK-LTR	chr1	94117164	94117571	+	91.4	3.7	Upstream	-40246	287833	Hdac4	chr1	-	93829331	94076918	AK155250	histone deacetylase 4	NM_207225	uc007cbg.1
IAPLTR1a_Mm-ERVK-LTR	chr1	95853159	95853496	+	94.6	4.2	Upstream	-33926	54957	Gm6086	chr1	+	95887085	95908116	NM_001039219	galactose-3-O-sulfotransferase 2-like	NM_001039219	uc007cet.1
IAPLTR1a_Mm-ERVK-LTR	chr1	95857535	95857872	+	94.6	2.7	Upstream	-29550	50581	Gm6086	chr1	+	95887085	95908116	NM_001039219	galactose-3-O-sulfotransferase 2-like	NM_001039219	uc007cet.1
IAPLTR1a_Mm-ERVK-LTR	chr1	97591732	97592057	+	92	4.1	Upstream	-27561	107474	St8sia4	chr1	-	97484258	97564171	NM_009183	CMP-N-acetylneuraminate-poly-alpha-2,	NM_009183	uc011wpu.1
IAPLTR1a_Mm-ERVK-LTR	chr1	97595881	97596206	+	94	1.1	Upstream	-31710	111623	St8sia4	chr1	-	97484258	97564171	NM_009183	CMP-N-acetylneuraminate-poly-alpha-2,	NM_009183	uc011wpu.1
IAPLTR2b-ERVK-LTR	chr1	97703160	97703467	+	65.2	3.7	Upstream	-138989	218902	St8sia4	chr1	-	97484258	97564171	NM_009183	CMP-N-acetylneuraminate-poly-alpha-2,	NM_009183	uc011wpu.1
IAPLTR2_Mm-ERVK-LTR	chr1	97724968	97725401	+	88	4.4	Upstream	-160797	240710	St8sia4	chr1	-	97484258	97564171	NM_009183	CMP-N-acetylneuraminate-poly-alpha-2,	NM_009183	uc011wpu.1
IAPLTR2a-ERVK-LTR	chr1	98351749	98352151	-	89.4	8.5	Upstream	-416646	425656	AK035520	chr1	+	98768797	98777807	AK035520	Mus musculus adult male urinary bladder cDNA, RIKEN full-length enriched library, clone:9530060I07 product:unclassifiable, full insert sequence.		uc007cfd.1
IAPLTR2_Mm-ERVK-LTR	chr1	98526384	98526817	-	85.5	6.4	Upstream	-241980	250990	AK035520	chr1	+	98768797	98777807	AK035520	Mus musculus adult male urinary bladder cDNA, RIKEN full-length enriched library, clone:9530060I07 product:unclassifiable, full insert sequence.		uc007cfd.1
IAPLTR2_Mm-ERVK-LTR	chr1	98863388	98863901	-	89.3	2.1	Gene-body	30236	61149	Slco6b1	chr1	-	98802752	98894137	NM_001039475	solute carrier organic anion transporter family,	NM_001039475	uc007cfe.1
IAPLTR2_Mm-ERVK-LTR	chr1	98865824	98866397	-	86.9	7.5	Gene-body	27740	63645	Slco6b1	chr1	-	98802752	98894137	NM_001039475	solute carrier organic anion transporter family,	NM_001039475	uc007cfe.1
IAPLTR1a_Mm-ERVK-LTR	chr1	99069313	99069616	+	88.6	7.7	Upstream	-44433	113288	Slco6c1	chr1	-	98956025	99024880	NM_028942	solute carrier organic anion transporter family,	NM_028942	uc007cff.1
IAPLTR2a-ERVK-LTR	chr1	100147487	100147840	-	88.8	3.2	Upstream	-155631	430170	Pam	chr1	-	99717670	99992209	NM_013626	peptidyl-glycine alpha-amidating monooxygenase	NM_013626	uc007cfo.1
IAPLTR2b-ERVK-LTR	chr1	100496969	100497294	-	89.2	0.9	Gene-body	11165	165096	AK144617	chr1	+	100486129	100662390	AK144617	Mus musculus lung RCB-0558 LLC cDNA, RIKEN full-length enriched library, clone:G730010K09 product:unclassifiable, full insert sequence.		uc007cfx.1
IAPLTR2b-ERVK-LTR	chr1	100500000	100500313	-	92.9	2.3	Gene-body	14184	162077	AK144617	chr1	+	100486129	100662390	AK144617	Mus musculus lung RCB-0558 LLC cDNA, RIKEN full-length enriched library, clone:G730010K09 product:unclassifiable, full insert sequence.		uc007cfx.1
IAPLTR2a-ERVK-LTR	chr1	102425533	102425918	+	74.5	8	Upstream	-297083	305083	Gm5057	chr1	-	102120450	102128450	BC019681	SubName: Full=Putative uncharacterized protein Gm5057;		uc007cga.1
IAPLTR2a-ERVK-LTR	chr1	102427943	102428340	-	86.5	4.5	Upstream	-299890	307890	Gm5057	chr1	-	102120450	102128450	BC019681	SubName: Full=Putative uncharacterized protein Gm5057;		uc007cga.1
IAPLTR2_Mm-ERVK-LTR	chr1	102634545	102634990	+	88.6	4.1	Upstream	-417840	437178	AK076805	chr1	+	103052385	103071723	AK076805	Mus musculus adult male testis cDNA, RIKEN full-length enriched library, clone:4930472L09 product:unclassifiable, full insert sequence.		uc007cgb.1
IAPLTR2b-ERVK-LTR	chr1	103024518	103024859	-	85.7	6.8	Upstream	-27526	46864	AK076805	chr1	+	103052385	103071723	AK076805	Mus musculus adult male testis cDNA, RIKEN full-length enriched library, clone:4930472L09 product:unclassifiable, full insert sequence.		uc007cgb.1
IAPLTR1a_Mm-ERVK-LTR	chr1	103422860	103423198	-	91.7	4.3	Downstream	370813	351475	AK076805	chr1	+	103052385	103071723	AK076805	Mus musculus adult male testis cDNA, RIKEN full-length enriched library, clone:4930472L09 product:unclassifiable, full insert sequence.		uc007cgb.1
IAPLTR1a_Mm-ERVK-LTR	chr1	103874745	103875081	-	94.8	1.6	Downstream	822696	803358	AK076805	chr1	+	103052385	103071723	AK076805	Mus musculus adult male testis cDNA, RIKEN full-length enriched library, clone:4930472L09 product:unclassifiable, full insert sequence.		uc007cgb.1
IAPLTR1a_Mm-ERVK-LTR	chr1	103881537	103881873	-	92	4.3	Downstream	829488	810150	AK076805	chr1	+	103052385	103071723	AK076805	Mus musculus adult male testis cDNA, RIKEN full-length enriched library, clone:4930472L09 product:unclassifiable, full insert sequence.		uc007cgb.1
IAPLTR2_Mm-ERVK-LTR	chr1	104046180	104046675	+	80.3	7.3	Downstream	993795	974457	AK076805	chr1	+	103052385	103071723	AK076805	Mus musculus adult male testis cDNA, RIKEN full-length enriched library, clone:4930472L09 product:unclassifiable, full insert sequence.		uc007cgb.1
IAPLTR2_Mm-ERVK-LTR	chr1	104048599	104049043	+	92.1	2.1	Downstream	996214	976876	AK076805	chr1	+	103052385	103071723	AK076805	Mus musculus adult male testis cDNA, RIKEN full-length enriched library, clone:4930472L09 product:unclassifiable, full insert sequence.		uc007cgb.1
IAPLTR2_Mm-ERVK-LTR	chr1	104714593	104715061	+	88.1	4	Gene-Desert
IAPLTR2_Mm-ERVK-LTR	chr1	104805790	104806275	-	75.6	5.9	Gene-Desert
IAPLTR1_Mm-ERVK-LTR	chr1	104928242	104928612	+	92.9	5.8	Gene-Desert
IAPLTR1_Mm-ERVK-LTR	chr1	104935000	104935370	+	92.7	2.5	Gene-Desert
IAPLTR1_Mm-ERVK-LTR	chr1	105101742	105102114	-	91.8	4.1	Gene-Desert
IAPLTR2a-ERVK-LTR	chr1	105375404	105375770	+	93.5	3.8	Gene-Desert
IAPLTR2a-ERVK-LTR	chr1	105377671	105378038	+	90.8	2	Gene-Desert
IAPLTR1_Mm-ERVK-LTR	chr1	105485290	105485675	+	92.6	3.6	Gene-Desert
IAPLTR1_Mm-ERVK-LTR	chr1	105490259	105490644	+	92.4	2.2	Gene-Desert
IAPLTR2_Mm-ERVK-LTR	chr1	105708186	105708627	+	87.1	6.1	Upstream	-957209	1183872	Cdh20	chr1	+	106665395	106892058	NM_011800	cadherin-20 precursor	NM_011800	uc007cgc.1
IAPLTR1_Mm-ERVK-LTR	chr1	106186154	106186503	-	94.4	1.5	Upstream	-478892	705555	Cdh20	chr1	+	106665395	106892058	NM_011800	cadherin-20 precursor	NM_011800	uc007cgc.1
IAPLTR1_Mm-ERVK-LTR	chr1	106191043	106191392	-	90.4	4.8	Upstream	-474003	700666	Cdh20	chr1	+	106665395	106892058	NM_011800	cadherin-20 precursor	NM_011800	uc007cgc.1
IAPLTR2_Mm-ERVK-LTR	chr1	107514673	107515164	+	92.4	2.9	Gene-body	45580	96957	Pign	chr1	-	107417716	107560253	NM_013784	GPI ethanolamine phosphate transferase 1	NM_013784	uc007cgf.2
IAPLTR2b-ERVK-LTR	chr1	107834731	107835064	+	92.7	5.2	Upstream	-52251	95923	Zcchc2	chr1	+	107886982	107930654	NM_001122676	zinc finger CCHC domain-containing protein 2	NM_001122676	uc007cgt.2
IAPLTR1_Mm-ERVK-LTR	chr1	109935379	109935731	-	95.5	1.5	Upstream	-760783	767954	Serpinb3c	chr1	-	109167777	109174948	NM_201363	serine (or cysteine) proteinase inhibitor, clade	NM_201363	uc007chk.2
IAPLTR1_Mm-ERVK-LTR	chr1	109937115	109937467	-	89.2	7.1	Upstream	-762519	769690	Serpinb3c	chr1	-	109167777	109174948	NM_201363	serine (or cysteine) proteinase inhibitor, clade	NM_201363	uc007chk.2
IAPLTR2a-ERVK-LTR	chr1	110033772	110034159	+	85.2	4.8	Upstream	-858824	865995	Serpinb3c	chr1	-	109167777	109174948	NM_201363	serine (or cysteine) proteinase inhibitor, clade	NM_201363	uc007chk.2
IAPLTR2a-ERVK-LTR	chr1	110036086	110036473	+	87.3	3.4	Upstream	-861138	868309	Serpinb3c	chr1	-	109167777	109174948	NM_201363	serine (or cysteine) proteinase inhibitor, clade	NM_201363	uc007chk.2
IAPLTR1_Mm-ERVK-LTR	chr1	110305431	110305795	-	86.2	3.1	Downstream	491960	458271	AK085905	chr1	+	109813835	109847524	AK085905	Mus musculus 16 days embryo head cDNA, RIKEN full-length enriched library, clone:C130014C08 product:unclassifiable, full insert sequence.		uc011wqh.1
IAPLTR2_Mm-ERVK-LTR	chr1	110841715	110842186	-	88.6	1.7	Downstream	1028351	994662	AK085905	chr1	+	109813835	109847524	AK085905	Mus musculus 16 days embryo head cDNA, RIKEN full-length enriched library, clone:C130014C08 product:unclassifiable, full insert sequence.		uc011wqh.1
IAPLTR2a-ERVK-LTR	chr1	110845265	110845677	-	91.8	3.9	Downstream	1031842	998153	AK085905	chr1	+	109813835	109847524	AK085905	Mus musculus 16 days embryo head cDNA, RIKEN full-length enriched library, clone:C130014C08 product:unclassifiable, full insert sequence.		uc011wqh.1
IAPLTR2a-ERVK-LTR	chr1	110853390	110853791	+	90.5	3.7	Gene-Desert
IAPLTR2_Mm-ERVK-LTR	chr1	110856709	110857162	+	87.4	1.7	Gene-Desert
IAPLTR1_Mm-ERVK-LTR	chr1	111025252	111025604	-	93.8	1.6	Upstream	-853299	936770	Cdh7	chr1	+	111878903	111962374	AK042657	cadherin-7 precursor	NM_172853	uc007chv.1
IAPLTR1_Mm-ERVK-LTR	chr1	111030156	111030508	-	92.3	4.4	Upstream	-848395	931866	Cdh7	chr1	+	111878903	111962374	AK042657	cadherin-7 precursor	NM_172853	uc007chv.1
IAPLTR2_Mm-ERVK-LTR	chr1	111031765	111032236	+	88.2	3	Upstream	-847138	930609	Cdh7	chr1	+	111878903	111962374	AK042657	cadherin-7 precursor	NM_172853	uc007chv.1
IAPLTR2_Mm-ERVK-LTR	chr1	111033067	111033579	-	85.7	7.6	Upstream	-845324	928795	Cdh7	chr1	+	111878903	111962374	AK042657	cadherin-7 precursor	NM_172853	uc007chv.1
IAPLTR2_Mm-ERVK-LTR	chr1	111501172	111501580	-	90.7	5.6	Upstream	-377323	460794	Cdh7	chr1	+	111878903	111962374	AK042657	cadherin-7 precursor	NM_172853	uc007chv.1
IAPLTR1_Mm-ERVK-LTR	chr1	111509969	111510351	+	90.3	3.2	Upstream	-368934	452405	Cdh7	chr1	+	111878903	111962374	AK042657	cadherin-7 precursor	NM_172853	uc007chv.1
IAPLTR1_Mm-ERVK-LTR	chr1	111516727	111517109	+	94.5	1.4	Upstream	-362176	445647	Cdh7	chr1	+	111878903	111962374	AK042657	cadherin-7 precursor	NM_172853	uc007chv.1
IAPLTR1_Mm-ERVK-LTR	chr1	112230500	112230837	+	93.8	1.5	Downstream	234696	194922	Cdh7	chr1	+	111995804	112035578	AK046426	Mus musculus adult male diencephalon cDNA, RIKEN full-length enriched library, clone:9330156F07 product:CADHERIN-7 PRECURSOR homolog [Homo sapiens], full insert sequence.		uc011wqk.1
IAPLTR1_Mm-ERVK-LTR	chr1	112834185	112834538	-	93.3	2.6	Gene-body	39411	48767	Cdh19	chr1	-	112785771	112873949	NM_001081386	cadherin-19	NM_001081386	uc007chx.1
IAPLTR1_Mm-ERVK-LTR	chr1	113150196	113150563	-	90.4	2.8	Upstream	-276614	364792	Cdh19	chr1	-	112785771	112873949	NM_001081386	cadherin-19	NM_001081386	uc007chx.1
IAPLTR2b-ERVK-LTR	chr1	114153436	114153764	-	88.7	5.1	Upstream	-392269	398486	Dsel	chr1	-	113755278	113761495	NM_001081316	dermatan-sulfate epimerase-like protein	NM_001081316	uc007chy.1
IAPLTR2_Mm-ERVK-LTR	chr1	114408680	114409162	+	90.2	7.1	Upstream	-647185	653402	Dsel	chr1	-	113755278	113761495	NM_001081316	dermatan-sulfate epimerase-like protein	NM_001081316	uc007chy.1
IAPLTR2b-ERVK-LTR	chr1	114584046	114584369	+	84.9	6.7	Upstream	-822551	828768	Dsel	chr1	-	113755278	113761495	NM_001081316	dermatan-sulfate epimerase-like protein	NM_001081316	uc007chy.1
IAPLTR1a_Mm-ERVK-LTR	chr1	114825972	114826309	+	92.6	4.4	Gene-Desert
IAPLTR1a_Mm-ERVK-LTR	chr1	114831691	114832028	+	93.6	1.5	Gene-Desert
IAPLTR1_Mm-ERVK-LTR	chr1	114912651	114913018	+	91.5	3.5	Gene-Desert
IAPLTR1_Mm-ERVK-LTR	chr1	114919406	114919773	+	69.7	3.4	Gene-Desert
IAPLTR2a-ERVK-LTR	chr1	115041751	115042139	+	92.2	4.1	Gene-Desert
IAPLTR2_Mm-ERVK-LTR	chr1	115576525	115576964	-	82.8	3.4	Gene-Desert
IAPLTR2_Mm-ERVK-LTR	chr1	115578803	115579243	-	89	4.9	Gene-Desert
IAPLTR2_Mm-ERVK-LTR	chr1	115773277	115773790	+	91.2	4.8	Gene-Desert
IAPLTR2_Mm-ERVK-LTR	chr1	115979485	115979925	-	90.6	4.9	Gene-Desert
IAPLTR1_Mm-ERVK-LTR	chr1	116081797	116082215	+	91.1	4.5	Gene-Desert
IAPLTR1_Mm-ERVK-LTR	chr1	116086716	116087134	+	94	1.1	Gene-Desert
IAPLTR2_Mm-ERVK-LTR	chr1	116692257	116692742	+	81.3	6.7	Upstream	-889456	1784994	Cntnap5a	chr1	+	117581713	118477251	NM_001077425	contactin-associated protein like 5-1 precursor	NM_001077425	uc007cia.1
IAPLTR2_Mm-ERVK-LTR	chr1	116960133	116960556	+	86.2	5	Upstream	-621580	1517118	Cntnap5a	chr1	+	117581713	118477251	NM_001077425	contactin-associated protein like 5-1 precursor	NM_001077425	uc007cia.1
IAPLTR2b-ERVK-LTR	chr1	117048425	117048732	+	87.3	6.1	Upstream	-533288	1428826	Cntnap5a	chr1	+	117581713	118477251	NM_001077425	contactin-associated protein like 5-1 precursor	NM_001077425	uc007cia.1
IAPLTR1_Mm-ERVK-LTR	chr1	117781834	117782303	-	93.2	2.2	Gene-body	200590	694948	Cntnap5a	chr1	+	117581713	118477251	NM_001077425	contactin-associated protein like 5-1 precursor	NM_001077425	uc007cia.1
IAPLTR1_Mm-ERVK-LTR	chr1	118544842	118545207	-	95.3	1.6	Upstream	-964011	979643	AK043174	chr1	-	117565564	117581196	AK043174	Mus musculus 7 days neonate cerebellum cDNA, RIKEN full-length enriched library, clone:A730064B11 product:weakly similar to TUBULIN, BETA 2 (TUBULIN BETA-2 CHAIN) (FRAGMENT) [Mus musculus], full insert sequence.		uc007chz.1
IAPLTR1_Mm-ERVK-LTR	chr1	118551604	118551969	-	91.7	4.2	Upstream	-970773	986405	AK043174	chr1	-	117565564	117581196	AK043174	Mus musculus 7 days neonate cerebellum cDNA, RIKEN full-length enriched library, clone:A730064B11 product:weakly similar to TUBULIN, BETA 2 (TUBULIN BETA-2 CHAIN) (FRAGMENT) [Mus musculus], full insert sequence.		uc007chz.1
IAPLTR2b-ERVK-LTR	chr1	118929114	118929450	+	87	4.4	Downstream	1278595	1265980	Tsn	chr1	-	120195094	120207709	NM_011650	translin	NM_011650	uc007cib.1
IAPLTR2_Mm-ERVK-LTR	chr1	119385298	119385818	+	88.3	6.4	Upstream	-833121	840843	Mki67ip	chr1	+	120218419	120226141	AK019209	RecName: Full=MKI67 FHA domain-interacting nucleolar phosphoprotein; AltName: Full=Nucleolar protein interacting with the FHA domain of pKI-67; Short=mNIFK;		uc011wql.1
IAPLTR2b-ERVK-LTR	chr1	119528842	119529179	-	90	4.3	Upstream	-689240	696962	Mki67ip	chr1	+	120218419	120226141	AK019209	RecName: Full=MKI67 FHA domain-interacting nucleolar phosphoprotein; AltName: Full=Nucleolar protein interacting with the FHA domain of pKI-67; Short=mNIFK;		uc011wql.1
IAPLTR2b-ERVK-LTR	chr1	119531089	119531428	-	88.2	5	Upstream	-686991	694713	Mki67ip	chr1	+	120218419	120226141	AK019209	RecName: Full=MKI67 FHA domain-interacting nucleolar phosphoprotein; AltName: Full=Nucleolar protein interacting with the FHA domain of pKI-67; Short=mNIFK;		uc011wql.1
IAPLTR1a_Mm-ERVK-LTR	chr1	119605238	119605590	-	93.5	3.4	Upstream	-612829	620551	Mki67ip	chr1	+	120218419	120226141	AK019209	RecName: Full=MKI67 FHA domain-interacting nucleolar phosphoprotein; AltName: Full=Nucleolar protein interacting with the FHA domain of pKI-67; Short=mNIFK;		uc011wql.1
IAPLTR2_Mm-ERVK-LTR	chr1	119643750	119644152	-	90.5	2.3	Upstream	-574267	581989	Mki67ip	chr1	+	120218419	120226141	AK019209	RecName: Full=MKI67 FHA domain-interacting nucleolar phosphoprotein; AltName: Full=Nucleolar protein interacting with the FHA domain of pKI-67; Short=mNIFK;		uc011wql.1
IAPLTR2_Mm-ERVK-LTR	chr1	119889048	119889563	+	84.5	4.2	Upstream	-329371	337093	Mki67ip	chr1	+	120218419	120226141	AK019209	RecName: Full=MKI67 FHA domain-interacting nucleolar phosphoprotein; AltName: Full=Nucleolar protein interacting with the FHA domain of pKI-67; Short=mNIFK;		uc011wql.1
IAPLTR2_Mm-ERVK-LTR	chr1	119988786	119989218	-	83.5	5.1	Upstream	-229201	236923	Mki67ip	chr1	+	120218419	120226141	AK019209	RecName: Full=MKI67 FHA domain-interacting nucleolar phosphoprotein; AltName: Full=Nucleolar protein interacting with the FHA domain of pKI-67; Short=mNIFK;		uc011wql.1
IAPLTR2b-ERVK-LTR	chr1	120037546	120037862	-	80.4	6.9	Upstream	-180557	188279	Mki67ip	chr1	+	120218419	120226141	AK019209	RecName: Full=MKI67 FHA domain-interacting nucleolar phosphoprotein; AltName: Full=Nucleolar protein interacting with the FHA domain of pKI-67; Short=mNIFK;		uc011wql.1
IAPLTR2b-ERVK-LTR	chr1	120636143	120636469	+	83.3	7.4	Upstream	-280301	280898	2900060B14Rik	chr1	-	120355245	120355842	NR_027901	Mus musculus adult male hippocampus cDNA, RIKEN full-length enriched library, clone:2900042K03 product:unclassifiable, full insert sequence.	NR_027901	uc007cih.2
IAPLTR2_Mm-ERVK-LTR	chr1	121993032	121993544	+	84	8	Upstream	-22675	29079	Tmem37	chr1	-	121963953	121970357	NM_019432	voltage-dependent calcium channel gamma-like	NM_019432	uc007cjd.1
IAPLTR2_Mm-ERVK-LTR	chr1	122275146	122275596	+	84	6.3	Upstream	-107487	152154	Steap3	chr1	-	122122992	122167659	NM_001085409	metalloreductase STEAP3	NM_001085409	uc007cjj.1
IAPLTR2a-ERVK-LTR	chr1	122458088	122458479	-	80.3	8.2	Upstream	-40584	46089	En1	chr1	+	122499063	122504568	NM_010133	homeobox protein engrailed-1	NM_010133	uc007cjm.2
IAPLTR1_Mm-ERVK-LTR	chr1	122467448	122467785	-	93	1.5	Upstream	-31278	36783	En1	chr1	+	122499063	122504568	NM_010133	homeobox protein engrailed-1	NM_010133	uc007cjm.2
IAPLTR2b-ERVK-LTR	chr1	123565639	123565984	-	89.1	6.7	Upstream	-101427	115573	Ddx18	chr1	-	123450411	123464557	NM_025860	ATP-dependent RNA helicase DDX18	NM_025860	uc007cjw.2
IAPLTR2_Mm-ERVK-LTR	chr1	123673845	123674325	-	94.2	1.7	Upstream	-209768	223914	Ddx18	chr1	-	123450411	123464557	NM_025860	ATP-dependent RNA helicase DDX18	NM_025860	uc007cjw.2
IAPLTR2a-ERVK-LTR	chr1	123782919	123783271	+	91.2	3.4	Upstream	-318362	332508	Ddx18	chr1	-	123450411	123464557	NM_025860	ATP-dependent RNA helicase DDX18	NM_025860	uc007cjw.2
IAPLTR2_Mm-ERVK-LTR	chr1	124788602	124789103	-	82.8	8.9	Downstream	1153033	439611	Dpp10	chr1	-	125228714	125942136	NM_199021	inactive dipeptidyl peptidase 10	NM_199021	uc007cjx.2
IAPLTR1a_Mm-ERVK-LTR	chr1	127242714	127243052	-	94.9	1.6	Upstream	-214540	249209	Slc35f5	chr1	+	127457592	127492261	NM_028787	solute carrier family 35 member F5	NM_028787	uc007ckg.1
IAPLTR1a_Mm-ERVK-LTR	chr1	127246566	127246903	-	94	2.9	Upstream	-210689	245358	Slc35f5	chr1	+	127457592	127492261	NM_028787	solute carrier family 35 member F5	NM_028787	uc007ckg.1
IAPLTR1_Mm-ERVK-LTR	chr1	128320601	128320988	+	94.4	3.3	Gene-body	68903	510389	Nckap5	chr1	-	127810212	128389504	NM_172484	Nck-associated protein 5 isoform 2	NM_172484	uc007ckk.1
IAPLTR1_Mm-ERVK-LTR	chr1	128325884	128326271	+	93	1.8	Gene-body	63620	515672	Nckap5	chr1	-	127810212	128389504	NM_172484	Nck-associated protein 5 isoform 2	NM_172484	uc007ckk.1
IAPLTR2_Mm-ERVK-LTR	chr1	128375384	128375800	+	85.7	5.3	Gene-body	14120	565172	Nckap5	chr1	-	127810212	128389504	NM_172484	Nck-associated protein 5 isoform 2	NM_172484	uc007ckk.1
IAPLTR1_Mm-ERVK-LTR	chr1	128840605	128840959	+	81.6	3.6	Upstream	-67439	71826	AK016413	chr1	-	128768779	128773166	AK016413	Mus musculus adult male testis cDNA, RIKEN full-length enriched library, clone:4930599A14 product:unclassifiable, full insert sequence.		uc007cko.1
IAPLTR1_Mm-ERVK-LTR	chr1	129454834	129455201	-	94.2	2.6	Gene-body	119397	72073	Tmem163	chr1	-	129383128	129574598	BC059048	transmembrane protein 163	NM_028135	uc007cku.1
IAPLTR2b-ERVK-LTR	chr1	129597748	129598082	-	93.1	2.8	Upstream	-23484	214954	Tmem163	chr1	-	129383128	129574598	BC059048	transmembrane protein 163	NM_028135	uc007cku.1
IAPLTR1a_Mm-ERVK-LTR	chr1	129771657	129771994	-	94.4	1.5	Gene-body	6645	68459	Rab3gap1	chr1	+	129765349	129840453	NM_178690	rab3 GTPase-activating protein catalytic	NM_178690	uc007clc.2
IAPLTR1a_Mm-ERVK-LTR	chr1	129778414	129778751	-	95.6	2.3	Gene-body	13402	61702	Rab3gap1	chr1	+	129765349	129840453	NM_178690	rab3 GTPase-activating protein catalytic	NM_178690	uc007clc.2
IAPLTR1_Mm-ERVK-LTR	chr1	129788561	129788960	-	90.6	2.3	Gene-body	23611	51493	Rab3gap1	chr1	+	129765349	129840453	NM_178690	rab3 GTPase-activating protein catalytic	NM_178690	uc007clc.2
IAPLTR1_Mm-ERVK-LTR	chr1	129793432	129793831	-	93.1	5.2	Gene-body	28482	46622	Rab3gap1	chr1	+	129765349	129840453	NM_178690	rab3 GTPase-activating protein catalytic	NM_178690	uc007clc.2
IAPLTR2b-ERVK-LTR	chr1	130787919	130788244	+	91	2.2	Upstream	-299043	303144	Cxcr4	chr1	-	130484775	130488876	NM_009911	C-X-C chemokine receptor type 4	NM_009911	uc007clt.1
IAPLTR2a-ERVK-LTR	chr1	130989186	130989526	+	88.3	1.7	Upstream	-180694	338444	Thsd7b	chr1	+	131169880	131327630	AK052119	Mus musculus 12 days embryo spinal ganglion cDNA, RIKEN full-length enriched library, clone:D130067I03 product:weakly similar to HYPOTHETICAL PROTEIN DJ1110N13.1 IN CHROMOSOME 7 (FRAGMENT) [Homo sapiens], full insert sequence.		uc007clu.2
IAPLTR1a_Mm-ERVK-LTR	chr1	132430881	132431219	+	91.9	4.8	Upstream	-71564	95275	Cd55	chr1	-	132335606	132359317	NM_010016	complement decay-accelerating factor,	NM_010016	uc007cly.1
IAPLTR1a_Mm-ERVK-LTR	chr1	132435463	132435801	+	95.1	1.7	Upstream	-76146	99857	Cd55	chr1	-	132335606	132359317	NM_010016	complement decay-accelerating factor,	NM_010016	uc007cly.1
IAPLTR2_Mm-ERVK-LTR	chr1	132644833	132645279	+	91	3.2	Upstream	-19003	59214	Pfkfb2	chr1	-	132585619	132625830	NM_001162415	6-phosphofructo-2-kinase/fructose-2,	NM_001162415	uc007cmf.2
IAPLTR2a-ERVK-LTR	chr1	134306688	134307048	+	93.1	3.7	Upstream	-7341	39864	Dstyk	chr1	+	134314029	134346552	AK020880	dual serine/threonine and tyrosine protein	NM_172516	uc011wrw.1
IAPLTR2_Mm-ERVK-LTR	chr1	137086384	137086812	-	89.3	5.3	Upstream	-22554	29986	Gpr37l1	chr1	-	137056826	137064258	NM_134438	endothelin B receptor-like protein 2 precursor	NM_134438	uc007csv.2
IAPLTR2_Mm-ERVK-LTR	chr1	138704564	138704964	-	88	2.5	Upstream	-392868	396472	9230116N13Rik	chr1	-	138308492	138312096	NR_024328	Mus musculus adult male epididymis cDNA, RIKEN full-length enriched library, clone:9230116N13 product:hypothetical Microbodies C-terminal targeting signal containing protein, full insert sequence.	NR_024328	uc007cus.1
IAPLTR2_Mm-ERVK-LTR	chr1	138706810	138707291	-	93.4	3.6	Upstream	-395195	398799	9230116N13Rik	chr1	-	138308492	138312096	NR_024328	Mus musculus adult male epididymis cDNA, RIKEN full-length enriched library, clone:9230116N13 product:hypothetical Microbodies C-terminal targeting signal containing protein, full insert sequence.	NR_024328	uc007cus.1
IAPLTR1a_Mm-ERVK-LTR	chr1	139170517	139170855	-	94.9	1.7	Upstream	-313830	430695	Nr5a2	chr1	-	138740160	138857025	NM_030676	nuclear receptor subfamily 5 group A member 2	NM_030676	uc007cvc.2
IAPLTR1a_Mm-ERVK-LTR	chr1	139174508	139174846	-	95.3	2.4	Upstream	-317821	434686	Nr5a2	chr1	-	138740160	138857025	NM_030676	nuclear receptor subfamily 5 group A member 2	NM_030676	uc007cvc.2
IAPLTR2b-ERVK-LTR	chr1	140237555	140237892	+	90.1	4.7	Upstream	-148885	150763	AK040222	chr1	-	140086792	140088670	AK040222	Mus musculus 0 day neonate thymus cDNA, RIKEN full-length enriched library, clone:A430078P17 product:unclassifiable, full insert sequence.		uc007cvl.1
IAPLTR1_Mm-ERVK-LTR	chr1	141621345	141621746	+	92.9	5.1	Gene-body	56471	26850	EG214403	chr1	-	141594495	141677816	NM_001160303	complement factor H-related protein C isoform 2	NM_001160303	uc011wte.1
IAPLTR1_Mm-ERVK-LTR	chr1	141626301	141626702	+	95.4	1.3	Gene-body	51515	31806	EG214403	chr1	-	141594495	141677816	NM_001160303	complement factor H-related protein C isoform 2	NM_001160303	uc011wte.1
IAPLTR2b-ERVK-LTR	chr1	142062704	142063031	-	84.3	6.7	Gene-body	16957	80600	Cfh	chr1	-	141982431	142079988	NM_009888	complement factor H	NM_009888	uc007cws.1
IAPLTR1_Mm-ERVK-LTR	chr1	142713337	142713738	+	92.9	3.6	Upstream	-633349	730906	Cfh	chr1	-	141982431	142079988	NM_009888	complement factor H	NM_009888	uc007cws.1
IAPLTR1_Mm-ERVK-LTR	chr1	142720145	142720546	+	94.9	1.8	Upstream	-640157	737714	Cfh	chr1	-	141982431	142079988	NM_009888	complement factor H	NM_009888	uc007cws.1
IAPLTR1a_Mm-ERVK-LTR	chr1	142931942	142932279	+	93.6	3.3	Upstream	-851954	949511	Cfh	chr1	-	141982431	142079988	NM_009888	complement factor H	NM_009888	uc007cws.1
IAPLTR1a_Mm-ERVK-LTR	chr1	142938742	142939079	+	95.3	1.5	Upstream	-858754	956311	Cfh	chr1	-	141982431	142079988	NM_009888	complement factor H	NM_009888	uc007cws.1
IAPLTR2a-ERVK-LTR	chr1	143197028	143197419	+	91	5.5	Downstream	857351	777191	Kcnt2	chr1	+	142339677	142419837	AK054538	SubName: Full=Putative uncharacterized protein; Flags: Fragment;		uc007cww.1
IAPLTR2b-ERVK-LTR	chr1	143215294	143215615	-	88.2	4.8	Downstream	875938	795778	Kcnt2	chr1	+	142339677	142419837	AK054538	SubName: Full=Putative uncharacterized protein; Flags: Fragment;		uc007cww.1
IAPLTR1a_Mm-ERVK-LTR	chr1	143268589	143268926	-	95.4	1.3	Downstream	929249	849089	Kcnt2	chr1	+	142339677	142419837	AK054538	SubName: Full=Putative uncharacterized protein; Flags: Fragment;		uc007cww.1
IAPLTR1a_Mm-ERVK-LTR	chr1	143270277	143270614	-	93.3	3.3	Downstream	930937	850777	Kcnt2	chr1	+	142339677	142419837	AK054538	SubName: Full=Putative uncharacterized protein; Flags: Fragment;		uc007cww.1
IAPLTR2a-ERVK-LTR	chr1	143484867	143485243	-	56.6	10.4	Downstream	1145566	1065406	Kcnt2	chr1	+	142339677	142419837	AK054538	SubName: Full=Putative uncharacterized protein; Flags: Fragment;		uc007cww.1
IAPLTR2b-ERVK-LTR	chr1	143573323	143573667	+	89.9	3.3	Gene-Desert
IAPLTR1_Mm-ERVK-LTR	chr1	144252864	144253217	-	94.1	1.3	Gene-Desert
IAPLTR1_Mm-ERVK-LTR	chr1	144257606	144257959	-	91.2	3.8	Gene-Desert
IAPLTR1_Mm-ERVK-LTR	chr1	144481468	144481819	-	81.7	4.1	Downstream	971919	969411	AK153645	chr1	-	145451230	145453738	AK153645	Mus musculus adult male testis cDNA, RIKEN full-length enriched library, clone:4930488N09 product:unclassifiable, full insert sequence.		uc011wti.1
IAPLTR2a-ERVK-LTR	chr1	145694293	145694705	-	86.2	3.2	Upstream	-70524	96785	Trove2	chr1	-	145597920	145624181	NM_013835	60 kDa SS-A/Ro ribonucleoprotein	NM_013835	uc007cxd.1
IAPLTR2a-ERVK-LTR	chr1	145696774	145697186	-	93.4	4.7	Upstream	-73005	99266	Trove2	chr1	-	145597920	145624181	NM_013835	60 kDa SS-A/Ro ribonucleoprotein	NM_013835	uc007cxd.1
IAPLTR2_Mm-ERVK-LTR	chr1	146238047	146238493	+	88.8	3.2	Upstream	-141813	146249	Rgs1	chr1	-	146091798	146096234	NM_015811	regulator of G-protein signaling 1	NM_015811	uc007cxj.2
IAPLTR1_Mm-ERVK-LTR	chr1	146701804	146702176	-	89.2	2.4	Upstream	-79625	102206	Rgs18	chr1	-	146599970	146622551	NM_022881	regulator of G-protein signaling 18	NM_022881	uc007cxl.1
IAPLTR1_Mm-ERVK-LTR	chr1	146708552	146708924	-	92.7	4.7	Upstream	-86373	108954	Rgs18	chr1	-	146599970	146622551	NM_022881	regulator of G-protein signaling 18	NM_022881	uc007cxl.1
IAPLTR2a-ERVK-LTR	chr1	146967407	146967819	+	91.5	5.8	Upstream	-344856	367437	Rgs18	chr1	-	146599970	146622551	NM_022881	regulator of G-protein signaling 18	NM_022881	uc007cxl.1
IAPLTR1a_Mm-ERVK-LTR	chr1	147968113	147968450	+	90	4.6	Upstream	-374682	781489	Fam5c	chr1	+	148342795	148749602	NM_153539	family with sequence similarity 5, member C	NM_153539	uc007cxo.2
IAPLTR1a_Mm-ERVK-LTR	chr1	147974823	147975177	+	88.5	2.1	Upstream	-367972	774779	Fam5c	chr1	+	148342795	148749602	NM_153539	family with sequence similarity 5, member C	NM_153539	uc007cxo.2
IAPLTR2_Mm-ERVK-LTR	chr1	148021140	148021554	+	91.3	6.2	Upstream	-321655	728462	Fam5c	chr1	+	148342795	148749602	NM_153539	family with sequence similarity 5, member C	NM_153539	uc007cxo.2
IAPLTR2_Mm-ERVK-LTR	chr1	148129211	148129687	-	91.2	4.4	Upstream	-213108	619915	Fam5c	chr1	+	148342795	148749602	NM_153539	family with sequence similarity 5, member C	NM_153539	uc007cxo.2
IAPLTR2a-ERVK-LTR	chr1	148155285	148155656	-	94.4	3.9	Upstream	-187139	593946	Fam5c	chr1	+	148342795	148749602	NM_153539	family with sequence similarity 5, member C	NM_153539	uc007cxo.2
IAPLTR1a_Mm-ERVK-LTR	chr1	148244335	148244689	-	92	2.2	Upstream	-98106	504913	Fam5c	chr1	+	148342795	148749602	NM_153539	family with sequence similarity 5, member C	NM_153539	uc007cxo.2
IAPLTR1a_Mm-ERVK-LTR	chr1	148251064	148251418	-	95.1	2.8	Upstream	-91377	498184	Fam5c	chr1	+	148342795	148749602	NM_153539	family with sequence similarity 5, member C	NM_153539	uc007cxo.2
IAPLTR2a-ERVK-LTR	chr1	149206756	149207147	-	92.4	4.1	Upstream	-864976	940582	AK158929	chr1	-	148266565	148342171	AK158929	Mus musculus visual cortex cDNA, RIKEN full-length enriched library, clone:K530010N24 product:unclassifiable, full insert sequence.		uc007cxm.1
IAPLTR2b-ERVK-LTR	chr1	149574347	149574695	+	88	5.8	Downstream	895657	895260	EF410083	chr1	+	148678690	148679087	EF410083	Mus musculus Accn1/B830045N13Rik trans-spliced mRNA sequence.		uc011wtk.1
IAPLTR1a_Mm-ERVK-LTR	chr1	150015744	150016082	-	94.2	3	Gene-Desert
IAPLTR1a_Mm-ERVK-LTR	chr1	150021171	150021509	-	92.2	5.3	Gene-Desert
IAPLTR2a-ERVK-LTR	chr1	150049540	150049936	-	87.7	7.6	Gene-Desert
IAPLTR1_Mm-ERVK-LTR	chr1	150121232	150121695	+	89.2	6.5	Gene-Desert
IAPLTR1_Mm-ERVK-LTR	chr1	150126274	150126737	+	90.2	3.5	Gene-Desert
IAPLTR1a_Mm-ERVK-LTR	chr1	150303888	150304226	-	95.4	1.5	Downstream	992854	963885	AK042726	chr1	-	151268111	151297080	AK042726	Mus musculus 7 days neonate cerebellum cDNA, RIKEN full-length enriched library, clone:A730019G07 product:unclassifiable, full insert sequence.		uc007cxs.1
IAPLTR1a_Mm-ERVK-LTR	chr1	150310702	150311040	-	93	3	Downstream	986040	957071	AK042726	chr1	-	151268111	151297080	AK042726	Mus musculus 7 days neonate cerebellum cDNA, RIKEN full-length enriched library, clone:A730019G07 product:unclassifiable, full insert sequence.		uc007cxs.1
IAPLTR1_Mm-ERVK-LTR	chr1	150332585	150332952	+	93	3.8	Downstream	964495	935526	AK042726	chr1	-	151268111	151297080	AK042726	Mus musculus 7 days neonate cerebellum cDNA, RIKEN full-length enriched library, clone:A730019G07 product:unclassifiable, full insert sequence.		uc007cxs.1
IAPLTR1_Mm-ERVK-LTR	chr1	150337484	150337851	+	86.7	2.9	Downstream	959596	930627	AK042726	chr1	-	151268111	151297080	AK042726	Mus musculus 7 days neonate cerebellum cDNA, RIKEN full-length enriched library, clone:A730019G07 product:unclassifiable, full insert sequence.		uc007cxs.1
IAPLTR2_Mm-ERVK-LTR	chr1	150988830	150989297	-	89.5	6.8	Upstream	-957956	965845	Ptgs2	chr1	+	151947253	151955142	NM_011198	prostaglandin G/H synthase 2	NM_011198	uc007cxv.1
IAPLTR1a_Mm-ERVK-LTR	chr1	151023981	151024320	+	90.7	5.5	Upstream	-923272	931161	Ptgs2	chr1	+	151947253	151955142	NM_011198	prostaglandin G/H synthase 2	NM_011198	uc007cxv.1
IAPLTR1a_Mm-ERVK-LTR	chr1	151240418	151240770	+	92.4	3.7	Upstream	-706835	714724	Ptgs2	chr1	+	151947253	151955142	NM_011198	prostaglandin G/H synthase 2	NM_011198	uc007cxv.1
IAPLTR1a_Mm-ERVK-LTR	chr1	151247142	151247494	+	87.6	3.8	Upstream	-700111	708000	Ptgs2	chr1	+	151947253	151955142	NM_011198	prostaglandin G/H synthase 2	NM_011198	uc007cxv.1
IAPLTR1_Mm-ERVK-LTR	chr1	151353421	151353772	-	85	5.2	Upstream	-56692	85661	AK042726	chr1	-	151268111	151297080	AK042726	Mus musculus 7 days neonate cerebellum cDNA, RIKEN full-length enriched library, clone:A730019G07 product:unclassifiable, full insert sequence.		uc007cxs.1
IAPLTR1_Mm-ERVK-LTR	chr1	151361409	151361779	-	94.3	1.3	Upstream	-64699	93668	AK042726	chr1	-	151268111	151297080	AK042726	Mus musculus 7 days neonate cerebellum cDNA, RIKEN full-length enriched library, clone:A730019G07 product:unclassifiable, full insert sequence.		uc007cxs.1
IAPLTR1_Mm-ERVK-LTR	chr1	151368157	151368527	-	92	3.6	Upstream	-71447	100416	AK042726	chr1	-	151268111	151297080	AK042726	Mus musculus 7 days neonate cerebellum cDNA, RIKEN full-length enriched library, clone:A730019G07 product:unclassifiable, full insert sequence.		uc007cxs.1
IAPLTR1a_Mm-ERVK-LTR	chr1	151428646	151428985	+	94.7	3.6	Upstream	-131566	160535	AK042726	chr1	-	151268111	151297080	AK042726	Mus musculus 7 days neonate cerebellum cDNA, RIKEN full-length enriched library, clone:A730019G07 product:unclassifiable, full insert sequence.		uc007cxs.1
IAPLTR1a_Mm-ERVK-LTR	chr1	151435447	151435786	+	95.4	1.5	Upstream	-138367	167336	AK042726	chr1	-	151268111	151297080	AK042726	Mus musculus 7 days neonate cerebellum cDNA, RIKEN full-length enriched library, clone:A730019G07 product:unclassifiable, full insert sequence.		uc007cxs.1
IAPLTR2b-ERVK-LTR	chr1	151839266	151839612	-	91.3	3.7	Upstream	-31198	162861	Pla2g4a	chr1	-	151676751	151808414	NM_008869	cytosolic phospholipase A2	NM_008869	uc007cxt.1
IAPLTR2_Mm-ERVK-LTR	chr1	152076814	152077325	+	88.1	5.4	Upstream	-89732	104219	Pdc	chr1	+	152166546	152181033	BC037176	phosducin	NM_024458	uc007cxx.2
IAPLTR2_Mm-ERVK-LTR	chr1	152078319	152078591	-	88.1	3.8	Upstream	-87955	102442	Pdc	chr1	+	152166546	152181033	BC037176	phosducin	NM_024458	uc007cxx.2
IAPLTR2_Mm-ERVK-LTR	chr1	152539514	152539948	+	92.4	3.3	Gene-body	67119	91115	AK143102	chr1	+	152472395	152630629	AK143102	Mus musculus 0 day neonate eyeball cDNA, RIKEN full-length enriched library, clone:E130102O10 product:unclassifiable, full insert sequence.		uc007cyk.1
IAPLTR1_Mm-ERVK-LTR	chr1	154510005	154510391	+	93.3	2.9	Upstream	-37764	145346	Rgl1	chr1	-	154364659	154472241	NM_016846	ral guanine nucleotide dissociation	NM_016846	uc007czh.1
IAPLTR1_Mm-ERVK-LTR	chr1	154514894	154515280	+	92.7	1.5	Upstream	-42653	150235	Rgl1	chr1	-	154364659	154472241	NM_016846	ral guanine nucleotide dissociation	NM_016846	uc007czh.1
IAPLTR1a_Mm-ERVK-LTR	chr1	156746102	156746439	-	93.3	2	Upstream	-173389	506791	Cacna1e	chr1	-	156239648	156573050	NM_009782	voltage-dependent R-type calcium channel subunit	NM_009782	uc007dav.1
IAPLTR1a_Mm-ERVK-LTR	chr1	156752858	156753191	-	92.7	3	Upstream	-180141	513543	Cacna1e	chr1	-	156239648	156573050	NM_009782	voltage-dependent R-type calcium channel subunit	NM_009782	uc007dav.1
IAPLTR1a_Mm-ERVK-LTR	chr1	161899901	161900253	-	95.8	1.3	Upstream	-74257	102660	4930523C07Rik	chr1	+	161974510	162002913	NR_028111	Mus musculus adult male testis cDNA, RIKEN full-length enriched library, clone:1700026J15 product:RIKEN cDNA 4930523C07 gene, full insert sequence.	NR_028111	uc007deb.2
IAPLTR1a_Mm-ERVK-LTR	chr1	161906630	161906982	-	94.5	4.4	Upstream	-67528	95931	4930523C07Rik	chr1	+	161974510	162002913	NR_028111	Mus musculus adult male testis cDNA, RIKEN full-length enriched library, clone:1700026J15 product:RIKEN cDNA 4930523C07 gene, full insert sequence.	NR_028111	uc007deb.2
IAPLTR2_Mm-ERVK-LTR	chr1	162697586	162698035	+	91.6	3.7	Gene-body	25483	510884	Rabgap1l	chr1	-	162186702	162723069	NM_013862	rab GTPase-activating protein 1-like isoform a	NM_013862	uc007dej.2
IAPLTR1_Mm-ERVK-LTR	chr1	162746028	162746365	-	93.8	1.6	Upstream	-23296	559663	Rabgap1l	chr1	-	162186702	162723069	NM_013862	rab GTPase-activating protein 1-like isoform a	NM_013862	uc007dej.2
IAPLTR1_Mm-ERVK-LTR	chr1	162750820	162751157	-	86.6	11.2	Upstream	-28088	564455	Rabgap1l	chr1	-	162186702	162723069	NM_013862	rab GTPase-activating protein 1-like isoform a	NM_013862	uc007dej.2
IAPLTR2b-ERVK-LTR	chr1	163083734	163084036	-	91.2	3.8	Gene-body	11194	16602	Ankrd45	chr1	+	163072842	163100638	NM_028664	ankyrin repeat domain-containing protein 45	NM_028664	uc007dfj.2
IAPLTR2_Mm-ERVK-LTR	chr1	163465829	163466305	+	87.3	2.1	Upstream	-284532	295587	Prdx6	chr1	-	163170242	163181297	NM_007453	peroxiredoxin-6	NM_007453	uc007dfl.1
IAPLTR1a_Mm-ERVK-LTR	chr1	165402436	165402770	-	93.7	3.3	Upstream	-68998	87731	Gorab	chr1	-	165315039	165333772	NM_178883	RAB6-interacting golgin	NM_178883	uc007dhl.1
IAPLTR1_Mm-ERVK-LTR	chr1	165623098	165623467	-	90.7	3.4	Upstream	-86342	223764	Kifap3	chr1	+	165709809	165847231	NM_010629	kinesin-associated protein 3	NM_010629	uc007dho.1
IAPLTR2_Mm-ERVK-LTR	chr1	167510712	167511161	-	81.2	6.6	Upstream	-120567	251530	Dcaf6	chr1	-	167259631	167390594	NM_028759	DDB1- and CUL4-associated factor 6	NM_028759	uc007djb.2
IAPLTR1a_Mm-ERVK-LTR	chr1	168282322	168282656	+	89.5	6.2	Upstream	-26975	31917	Tada1l	chr1	+	168309297	168314239	AK050649	Mus musculus adult male hippocampus cDNA, RIKEN full-length enriched library, clone:2900026B15 product:hypothetical protein, full insert sequence.		uc007dkl.2
IAPLTR1a_Mm-ERVK-LTR	chr1	168286500	168286834	+	92.8	1.7	Upstream	-22797	27739	Tada1l	chr1	+	168309297	168314239	AK050649	Mus musculus adult male hippocampus cDNA, RIKEN full-length enriched library, clone:2900026B15 product:hypothetical protein, full insert sequence.		uc007dkl.2
IAPLTR2b-ERVK-LTR	chr1	168514399	168514713	+	81.8	5.2	Upstream	-86680	100656	Gm4846	chr1	-	168413743	168427719	NM_001164306	flavin-containing monooxygenase 13	NM_001164306	uc011wvl.1
IAPLTR2_Mm-ERVK-LTR	chr1	170496960	170497432	+	93.5	3.3	Upstream	-134571	447466	Pbx1	chr1	-	170049494	170362389	NM_008783	pre-B-cell leukemia transcription factor 1	NM_008783	uc007dld.1
IAPLTR1a_Mm-ERVK-LTR	chr1	171472550	171472887	+	92.4	3.7	Upstream	-10955	44486	Nuf2	chr1	-	171428064	171461595	NM_023284	kinetochore protein Nuf2	NM_023284	uc007dlj.1
IAPLTR1a_Mm-ERVK-LTR	chr1	171478684	171479021	+	94.9	1.9	Upstream	-17089	50620	Nuf2	chr1	-	171428064	171461595	NM_023284	kinetochore protein Nuf2	NM_023284	uc007dlj.1
IAPLTR1a_Mm-ERVK-LTR	chr1	172045928	172046265	+	92	3.6	Upstream	-5067	27003	Ddr2	chr1	-	172018925	172040861	AK198669	Mus musculus cDNA, clone:Y1G0123D02, strand:minus, reference:ENSEMBL:Mouse-Transcript-ENST:ENSMUST00000027985, based on BLAT search.		uc007dlv.1
IAPLTR1a_Mm-ERVK-LTR	chr1	172052675	172053012	+	95.5	1.3	Upstream	-11814	33750	Ddr2	chr1	-	172018925	172040861	AK198669	Mus musculus cDNA, clone:Y1G0123D02, strand:minus, reference:ENSEMBL:Mouse-Transcript-ENST:ENSMUST00000027985, based on BLAT search.		uc007dlv.1
IAPLTR2_Mm-ERVK-LTR	chr1	173759841	173760399	+	84.8	4	Upstream	-9986	61008	Cd84	chr1	+	173769827	173820849	NM_013489	SLAM family member 5 precursor	NM_013489	uc007dpe.2
IAPLTR2_Mm-ERVK-LTR	chr1	173762306	173762862	+	81.9	2.6	Upstream	-7521	58543	Cd84	chr1	+	173769827	173820849	NM_013489	SLAM family member 5 precursor	NM_013489	uc007dpe.2
IAPLTR1a_Mm-ERVK-LTR	chr1	174195804	174196149	+	92.9	5.6	Gene-body	4042	54162	Igsf8	chr1	+	174191762	174249966	BC060087	immunoglobulin superfamily member 8	NM_080419	uc007dqb.1
IAPLTR1a_Mm-ERVK-LTR	chr1	174199515	174199859	+	93.9	1.4	Gene-body	7753	50451	Igsf8	chr1	+	174191762	174249966	BC060087	immunoglobulin superfamily member 8	NM_080419	uc007dqb.1
IAPLTR1a_Mm-ERVK-LTR	chr1	176972132	176972469	-	93.2	2.7	Upstream	-120519	208554	Grem2	chr1	-	176763915	176851950	NM_011825	gremlin-2 precursor	NM_011825	uc007dtf.1
IAPLTR1a_Mm-ERVK-LTR	chr1	176978080	176978417	-	93.7	3	Upstream	-126467	214502	Grem2	chr1	-	176763915	176851950	NM_011825	gremlin-2 precursor	NM_011825	uc007dtf.1
IAPLTR1a_Mm-ERVK-LTR	chr1	178473214	178473551	-	95.2	1.8	Upstream	-16151	113310	AK158658	chr1	-	178360241	178457400	AK158658	Mus musculus visual cortex cDNA, RIKEN full-length enriched library, clone:K230045E11 product:unclassifiable, full insert sequence.		uc007dua.1
IAPLTR1a_Mm-ERVK-LTR	chr1	178479956	178480293	-	94.2	3	Upstream	-22893	120052	AK158658	chr1	-	178360241	178457400	AK158658	Mus musculus visual cortex cDNA, RIKEN full-length enriched library, clone:K230045E11 product:unclassifiable, full insert sequence.		uc007dua.1
IAPLTR2a-ERVK-LTR	chr1	180056939	180057329	-	89.2	2.7	Gene-body	135764	45506	EG545391	chr1	+	179921565	180102835	AK029617	Mus musculus adult male testis cDNA, RIKEN full-length enriched library, clone:4930414L09 product:hypothetical protein, full insert sequence.		uc007duw.2
IAPLTR1a_Mm-ERVK-LTR	chr1	180104244	180104577	+	95.3	3.2	Upstream	-13303	78484	Pppde1	chr1	+	180117547	180182728	NM_024282	PPPDE peptidase domain-containing protein 1	NM_024282	uc007dux.1
IAPLTR2_Mm-ERVK-LTR	chr1	180344566	180344966	-	84.6	7.7	Gene-body	8955	68414	Efcab2	chr1	+	180336011	180413380	NM_026626	EF-hand calcium-binding domain-containing	NM_026626	uc007dve.1
IAPLTR2_Mm-ERVK-LTR	chr1	181109837	181110331	+	92.9	3.6	Gene-body	338297	224668	Smyd3	chr1	-	180885169	181448134	NM_027188	SET and MYND domain-containing protein 3	NM_027188	uc007dvj.1
IAPLTR2a-ERVK-LTR	chr1	181872302	181872679	+	86.3	4.1	Upstream	-18917	159101	Cdc42bpa	chr1	+	181891219	182031403	AK138649	Mus musculus myotonic dystrophy kinase-related CDC-42-binding kinase-alpha mRNA, partial cds.		uc007dvs.2
IAPLTR1a_Mm-ERVK-LTR	chr1	183193656	183194008	-	94.1	1.8	Upstream	-51899	90652	Wdr26	chr1	-	183103356	183142109	NM_145514	WD repeat-containing protein 26	NM_145514	uc007dxf.2
IAPLTR1a_Mm-ERVK-LTR	chr1	183200385	183200737	-	93.1	2.7	Upstream	-58628	97381	Wdr26	chr1	-	183103356	183142109	NM_145514	WD repeat-containing protein 26	NM_145514	uc007dxf.2
IAPLTR1a_Mm-ERVK-LTR	chr1	183423040	183423376	+	95.3	3.2	Upstream	-160469	185099	AK139544	chr1	+	183583509	183608139	AK139544	Mus musculus 2 cells egg cDNA, RIKEN full-length enriched library, clone:B020003P19 product:weakly similar to Axonemal dynein heavy chain (Fragment) [Rattus norvegicus], full insert sequence.		uc007dxj.1
IAPLTR1a_Mm-ERVK-LTR	chr1	183429276	183429612	+	95.7	1.1	Upstream	-154233	178863	AK139544	chr1	+	183583509	183608139	AK139544	Mus musculus 2 cells egg cDNA, RIKEN full-length enriched library, clone:B020003P19 product:weakly similar to Axonemal dynein heavy chain (Fragment) [Rattus norvegicus], full insert sequence.		uc007dxj.1
IAPLTR2a-ERVK-LTR	chr1	185394710	185395119	+	93.9	3.5	Upstream	-463629	504805	Dusp10	chr1	+	185858339	185899515	NM_022019	dual specificity protein phosphatase 10	NM_022019	uc007dym.1
IAPLTR2_Mm-ERVK-LTR	chr1	186423265	186423797	+	87	4.5	Upstream	-565388	566355	1700056E22Rik	chr1	-	185856910	185857877	NM_028516	hypothetical protein LOC73363	NM_028516	uc011wxw.1
IAPLTR2_Mm-ERVK-LTR	chr1	186714299	186714739	+	82.5	10.2	Upstream	-7384	18495	C130074G19Rik	chr1	-	186695804	186706915	NM_178692	hypothetical protein LOC226777	NM_178692	uc007dys.1
IAPLTR2_Mm-ERVK-LTR	chr1	187127377	187127858	+	91.1	6.8	Gene-body	19604	8461	Iars2	chr1	-	187118916	187146981	BC037123	isoleucyl-tRNA synthetase, mitochondrial	NM_198653	uc007dza.1
IAPLTR2_Mm-ERVK-LTR	chr1	187129907	187130388	+	88.3	1.8	Gene-body	17074	10991	Iars2	chr1	-	187118916	187146981	BC037123	isoleucyl-tRNA synthetase, mitochondrial	NM_198653	uc007dza.1
IAPLTR2b-ERVK-LTR	chr1	188037637	188037962	-	91.2	5.4	Upstream	-96773	126352	Lyplal1	chr1	-	187911610	187941189	NM_146106	lysophospholipase-like protein 1	NM_146106	uc007dzm.2
IAPLTR2_Mm-ERVK-LTR	chr1	191022185	191022643	-	85.8	6.7	Upstream	-190924	227667	Kctd3	chr1	-	190794976	190831719	NM_172650	BTB/POZ domain-containing protein KCTD3	NM_172650	uc007eai.1
IAPLTR2a-ERVK-LTR	chr1	193325463	193325872	+	90.5	4.2	Upstream	-74149	108051	Ints7	chr1	+	193399612	193433514	AK085362	integrator complex subunit 7	NM_178632	uc007eco.1
IAPLTR2_Mm-ERVK-LTR	chr1	193328025	193328444	+	88.9	3.2	Upstream	-71587	105489	Ints7	chr1	+	193399612	193433514	AK085362	integrator complex subunit 7	NM_178632	uc007eco.1
IAPLTR2b-ERVK-LTR	chr1	194786039	194786359	+	85.2	3.6	Gene-body	75853	62539	Syt14	chr1	-	194723500	194861892	NM_181546	synaptotagmin-14	NM_181546	uc007edu.1
IAPLTR1_Mm-ERVK-LTR	chr1	196480017	196480384	+	90.5	9.6	Gene-body	33995	163045	Plxna2	chr1	+	196446022	196643062	NM_008882	plexin-A2 precursor	NM_008882	uc007een.1
IAPLTR2_Mm-ERVK-LTR	chr1	197094758	197095195	-	85.6	6.9	Upstream	-92286	132191	Cr2	chr1	-	196963004	197002909	NM_007758	complement receptor type 2	NM_007758	uc007eez.1
IAPLTR1a_Mm-ERVK-LTR	chr1	197153284	197153640	+	91.5	2.1	Upstream	-150375	190280	Cr2	chr1	-	196963004	197002909	NM_007758	complement receptor type 2	NM_007758	uc007eez.1
IAPLTR2_Mm-ERVK-LTR	chr1_random	831982	832392	-	82.4	2.3	Upstream	-32057	61187	C130026I21Rik	chr1_random	+	864449	893579	AK163341	SP140 nuclear body protein family member isoform	NM_001037909	uc008idh.1
IAPLTR2_Mm-ERVK-LTR	chr1_random	834325	834766	-	89.4	4.5	Upstream	-29683	58813	C130026I21Rik	chr1_random	+	864449	893579	AK163341	SP140 nuclear body protein family member isoform	NM_001037909	uc008idh.1
IAPLTR2_Mm-ERVK-LTR	chr1_random	839128	839564	+	85.8	5	Upstream	-25321	54451	C130026I21Rik	chr1_random	+	864449	893579	AK163341	SP140 nuclear body protein family member isoform	NM_001037909	uc008idh.1
IAPLTR2b-ERVK-LTR	chr10	3102561	3102906	-	90	1.3	Upstream	-31397	124573	Cnksr3	chr10	+	3134303	3227479	NM_172546	connector enhancer of kinase suppressor of ras	NM_172546	uc007efb.1
IAPLTR2a-ERVK-LTR	chr10	3779410	3779837	+	89.9	2	Upstream	-191462	471079	Oprm1	chr10	-	3308331	3587948	AF074972	mu-type opioid receptor	NM_001039652	uc007efp.1
IAPLTR1a_Mm-ERVK-LTR	chr10	6738514	6738852	+	94.4	2.4	Upstream	-132350	359276	Plekhg1	chr10	-	6379238	6606164	NM_001159942	pleckstrin homology domain containing, family G	NM_001159942	uc007ehm.2
IAPLTR1a_Mm-ERVK-LTR	chr10	6745259	6745597	+	94.7	1.7	Upstream	-139095	366021	Plekhg1	chr10	-	6379238	6606164	NM_001159942	pleckstrin homology domain containing, family G	NM_001159942	uc007ehm.2
IAPLTR1a_Mm-ERVK-LTR	chr10	8325824	8326173	+	89.6	2.2	Upstream	-87201	401274	Ust	chr10	-	7924550	8238623	NM_177387	uronyl 2-sulfotransferase	NM_177387	uc007eit.1
IAPLTR2a-ERVK-LTR	chr10	8355052	8355415	+	94.9	3.5	Upstream	-116429	430502	Ust	chr10	-	7924550	8238623	NM_177387	uronyl 2-sulfotransferase	NM_177387	uc007eit.1
IAPLTR2a-ERVK-LTR	chr10	8357247	8357639	+	88.8	2.1	Upstream	-118624	432697	Ust	chr10	-	7924550	8238623	NM_177387	uronyl 2-sulfotransferase	NM_177387	uc007eit.1
IAPLTR2_Mm-ERVK-LTR	chr10	9057009	9057434	-	91.2	6.1	Upstream	-347085	354270	AK139890	chr10	+	9404519	9411704	AK139890	Mus musculus 2 cells egg cDNA, RIKEN full-length enriched library, clone:B020032H20 product:unclassifiable, full insert sequence.		uc007eix.1
IAPLTR2_Mm-ERVK-LTR	chr10	10973916	10974448	-	91.2	4.2	Upstream	-26679	43319	Fbxo30	chr10	+	11001127	11017767	NM_027968	F-box only protein 30	NM_027968	uc007ejt.2
IAPLTR2_Mm-ERVK-LTR	chr10	11620390	11620967	-	88.9	4.6	Upstream	-818838	1215111	Grm1	chr10	-	10405856	10802129	NM_001114333	metabotropic glutamate receptor 1 isoform beta	NM_001114333	uc007ejj.2
IAPLTR2_Mm-ERVK-LTR	chr10	11623046	11623609	-	92.4	4.9	Upstream	-821480	1217753	Grm1	chr10	-	10405856	10802129	NM_001114333	metabotropic glutamate receptor 1 isoform beta	NM_001114333	uc007ejj.2
IAPLTR2a-ERVK-LTR	chr10	13388919	13389330	+	92.9	5.8	Gene-body	199717	22059	Aig1	chr10	-	13366860	13588636	AK162306	androgen-induced gene 1 protein	NM_025446	uc007elb.1
IAPLTR2_Mm-ERVK-LTR	chr10	14329159	14329777	-	90.4	1.3	Upstream	-64935	207387	Gpr126	chr10	-	14122390	14264842	NM_001002268	G-protein coupled receptor 126 precursor	NM_001002268	uc007elk.1
IAPLTR2_Mm-ERVK-LTR	chr10	14332971	14333573	-	93	3.7	Upstream	-68731	211183	Gpr126	chr10	-	14122390	14264842	NM_001002268	G-protein coupled receptor 126 precursor	NM_001002268	uc007elk.1
IAPLTR2_Mm-ERVK-LTR	chr10	14899678	14900163	-	93.4	2.2	Upstream	-120034	132019	AK035829	chr10	+	15020197	15032182	AK035829	Mus musculus 16 days neonate cerebellum cDNA, RIKEN full-length enriched library, clone:9630008L21 product:unclassifiable, full insert sequence.		uc007elq.1
IAPLTR2a-ERVK-LTR	chr10	15196424	15196830	-	85.4	6.3	Upstream	-314752	330041	AK021178	chr10	+	15511582	15526871	AK021178	Mus musculus ES cells cDNA, RIKEN full-length enriched library, clone:C330004P14 product:unclassifiable, full insert sequence.		uc007elr.1
IAPLTR2_Mm-ERVK-LTR	chr10	15655079	15655520	+	84.8	7.2	Downstream	143497	128208	AK021178	chr10	+	15511582	15526871	AK021178	Mus musculus ES cells cDNA, RIKEN full-length enriched library, clone:C330004P14 product:unclassifiable, full insert sequence.		uc007elr.1
IAPLTR2_Mm-ERVK-LTR	chr10	15657308	15657755	+	90.9	1.5	Downstream	145726	130437	AK021178	chr10	+	15511582	15526871	AK021178	Mus musculus ES cells cDNA, RIKEN full-length enriched library, clone:C330004P14 product:unclassifiable, full insert sequence.		uc007elr.1
IAPLTR1a_Mm-ERVK-LTR	chr10	17744453	17744790	+	93	2.8	Upstream	-1395	13387	3110003A17Rik	chr10	-	17731066	17743058	NM_028440	hypothetical protein LOC73112	NM_028440	uc007ely.1
IAPLTR2a-ERVK-LTR	chr10	17958915	17959255	+	93.3	3.6	Upstream	-4128	25425	Ccdc28a	chr10	-	17933490	17954787	NM_144820	coiled-coil domain-containing protein 28A	NM_144820	uc007eme.1
IAPLTR2a-ERVK-LTR	chr10	17961205	17961581	+	88.5	2.1	Upstream	-6418	27715	Ccdc28a	chr10	-	17933490	17954787	NM_144820	coiled-coil domain-containing protein 28A	NM_144820	uc007eme.1
IAPLTR2a-ERVK-LTR	chr10	17983804	17984209	-	92.2	2.5	Upstream	-29422	50719	Ccdc28a	chr10	-	17933490	17954787	NM_144820	coiled-coil domain-containing protein 28A	NM_144820	uc007eme.1
IAPLTR2_Mm-ERVK-LTR	chr10	18533600	18534146	+	86	5.1	Gene-body	17982	16496	EU523869	chr10	-	18517104	18551582	EU523869	Mus musculus adult male testis cDNA, RIKEN full-length enriched library, clone:1700010L24 product:unclassifiable, full insert sequence.		uc011xao.1
IAPLTR1a_Mm-ERVK-LTR	chr10	19258715	19259054	-	94.8	1.6	Upstream	-52709	70977	Ifngr1	chr10	+	19311763	19330031	NM_010511	interferon gamma receptor 1 precursor	NM_010511	uc007eng.1
IAPLTR1a_Mm-ERVK-LTR	chr10	19265474	19265813	-	95.1	2.8	Upstream	-45950	64218	Ifngr1	chr10	+	19311763	19330031	NM_010511	interferon gamma receptor 1 precursor	NM_010511	uc007eng.1
IAPLTR2a-ERVK-LTR	chr10	19520962	19521314	+	94.3	1.4	Upstream	-82452	85005	AK039957	chr10	-	19435957	19438510	AK039957	Mus musculus 0 day neonate thymus cDNA, RIKEN full-length enriched library, clone:A430035F24 product:unclassifiable, full insert sequence.		uc007enj.1
IAPLTR1a_Mm-ERVK-LTR	chr10	19730439	19730792	-	93.4	1.4	Gene-body	76461	131764	Map3k5	chr10	+	19654331	19862556	NM_008580	mitogen-activated protein kinase kinase kinase	NM_008580	uc007enm.2
IAPLTR1_Mm-ERVK-LTR	chr10	20936011	20936362	+	94.3	1.8	Upstream	-55221	91276	Myb	chr10	-	20844735	20880790	NM_001198914	transcriptional activator Myb isoform 1	NM_001198914	uc007eoh.1
IAPLTR1_Mm-ERVK-LTR	chr10	21362092	21362476	-	91.4	3.4	Upstream	-48174	51308	AK090213	chr10	+	21410650	21413784	AK090213	Mus musculus adult male vesicular gland cDNA, RIKEN full-length enriched library, clone:G630019C12 product:hypothetical protein, full insert sequence.		uc007eot.1
IAPLTR1_Mm-ERVK-LTR	chr10	21368943	21369327	-	95	3	Upstream	-41323	44457	AK090213	chr10	+	21410650	21413784	AK090213	Mus musculus adult male vesicular gland cDNA, RIKEN full-length enriched library, clone:G630019C12 product:hypothetical protein, full insert sequence.		uc007eot.1
IAPLTR1_Mm-ERVK-LTR	chr10	22409954	22410350	-	92.8	4.8	Gene-body	45534	13336	Slc2a12	chr10	+	22364816	22423686	NM_178934	solute carrier family 2, facilitated glucose	NM_178934	uc007epo.2
IAPLTR2a-ERVK-LTR	chr10	23017790	23018149	-	91.1	6.4	Gene-body	51560	194176	Eya4	chr10	-	22823973	23069709	NM_010167	eyes absent homolog 4	NM_010167	uc007ept.1
IAPLTR1a_Mm-ERVK-LTR	chr10	23591132	23591490	-	86.2	4.3	Upstream	-23003	33659	Vnn1	chr10	+	23614493	23625149	NM_011704	pantetheinase precursor	NM_011704	uc007eqc.2
IAPLTR2_Mm-ERVK-LTR	chr10	24140551	24141046	+	80.4	6.6	Upstream	-174696	177937	Ctgf	chr10	+	24315247	24318488	NM_010217	connective tissue growth factor precursor	NM_010217	uc011xbr.1
IAPLTR1_Mm-ERVK-LTR	chr10	24406236	24406619	+	93.1	3.9	Gene-body	25672	45020	Enpp1	chr10	-	24361216	24431908	NM_008813	ectonucleotide pyrophosphatase/phosphodiesterase	NM_008813	uc007eqx.1
IAPLTR1_Mm-ERVK-LTR	chr10	24411037	24411420	+	93	2.1	Gene-body	20871	49821	Enpp1	chr10	-	24361216	24431908	NM_008813	ectonucleotide pyrophosphatase/phosphodiesterase	NM_008813	uc007eqx.1
IAPLTR1a_Mm-ERVK-LTR	chr10	24821371	24821708	-	95.6	1	Upstream	-174432	186696	Arg1	chr10	-	24635012	24647276	NM_007482	arginase-1	NM_007482	uc007erg.2
IAPLTR1a_Mm-ERVK-LTR	chr10	24825982	24826319	-	91.3	4.9	Upstream	-179043	191307	Arg1	chr10	-	24635012	24647276	NM_007482	arginase-1	NM_007482	uc007erg.2
IAPLTR2_Mm-ERVK-LTR	chr10	25237634	25238053	-	93.8	3.2	Gene-body	18490	5271	Epb4.1l2	chr10	+	25219563	25243324	BC055044	band 4.1-like protein 2	NM_013511	uc007eru.2
IAPLTR1a_Mm-ERVK-LTR	chr10	25688226	25688564	+	95.9	2.7	Upstream	-109834	111027	Gm9767	chr10	+	25798060	25799253	NR_028030	SubName: Full=Putative uncharacterized protein;	NR_028030	uc011xbw.1
IAPLTR1a_Mm-ERVK-LTR	chr10	25692754	25693092	+	95.4	1.5	Upstream	-105306	106499	Gm9767	chr10	+	25798060	25799253	NR_028030	SubName: Full=Putative uncharacterized protein;	NR_028030	uc011xbw.1
IAPLTR2a-ERVK-LTR	chr10	26382745	26383134	-	92.4	3	Upstream	-32276	32326	AB335823	chr10	+	26415410	26415460	AB335823	AB335823		uc011xbz.1
IAPLTR2b-ERVK-LTR	chr10	26450691	26451011	-	86.3	3.1	Upstream	-41306	187443	Arhgap18	chr10	+	26492317	26638454	NM_176837	rho GTPase-activating protein 18	NM_176837	uc007ese.1
IAPLTR2a-ERVK-LTR	chr10	27513033	27513436	+	90.4	6.9	Upstream	-176285	811942	Lama2	chr10	-	26701091	27336748	NM_008481	laminin subunit alpha-2	NM_008481	uc007esg.1
IAPLTR2a-ERVK-LTR	chr10	28625804	28626172	-	71.6	16	Upstream	-237629	293262	6330407J23Rik	chr10	+	28863801	28919434	NM_026138	hypothetical protein LOC67412 precursor	NM_026138	uc007est.1
IAPLTR2_Mm-ERVK-LTR	chr10	28730094	28730577	-	86.4	2.4	Upstream	-24465	38484	2310057J18Rik	chr10	-	28692093	28706112	NM_026336	hypothetical protein LOC67719 precursor	NM_026336	uc007esr.2
IAPLTR2_Mm-ERVK-LTR	chr10	28733593	28734076	-	94.2	4.2	Upstream	-27964	41983	2310057J18Rik	chr10	-	28692093	28706112	NM_026336	hypothetical protein LOC67719 precursor	NM_026336	uc007esr.2
IAPLTR2_Mm-ERVK-LTR	chr10	29737137	29737566	+	83	3.9	Upstream	-481464	564225	Rspo3	chr10	-	29172912	29255673	NM_028351	R-spondin-3 precursor	NM_028351	uc007etb.2
IAPLTR2a-ERVK-LTR	chr10	29867610	29868013	+	86.2	7.9	Upstream	-611937	694698	Rspo3	chr10	-	29172912	29255673	NM_028351	R-spondin-3 precursor	NM_028351	uc007etb.2
IAPLTR2_Mm-ERVK-LTR	chr10	30205020	30205519	+	89.7	4.6	Upstream	-284674	290633	Cenpw	chr10	-	29914387	29920346	BC050071	SubName: Full=MCG20021; SubName: Full=RIKEN cDNA 2610036L11 gene;		uc007etc.2
IAPLTR1a_Mm-ERVK-LTR	chr10	30533799	30534137	+	92.8	3.2	Upstream	-10886	168412	Ncoa7	chr10	-	30365387	30522913	NM_172495	nuclear receptor coactivator 7 isoform 1	NM_172495	uc007etl.2
IAPLTR1a_Mm-ERVK-LTR	chr10	30540551	30540889	+	94.7	1.3	Upstream	-17638	175164	Ncoa7	chr10	-	30365387	30522913	NM_172495	nuclear receptor coactivator 7 isoform 1	NM_172495	uc007etl.2
IAPLTR1_Mm-ERVK-LTR	chr10	30815234	30815631	+	92.1	2.7	Upstream	-217976	232658	Hddc2	chr10	+	31033210	31047892	NM_027168	HD domain-containing protein 2	NM_027168	uc007etq.1
IAPLTR1a_Mm-ERVK-LTR	chr10	31202436	31202773	+	94.5	3.2	Upstream	-36709	150251	Tpd52l1	chr10	-	31052185	31165727	NM_009413	tumor protein D53	NM_009413	uc007ets.1
IAPLTR1a_Mm-ERVK-LTR	chr10	31209183	31209520	+	95.5	1.3	Upstream	-43456	156998	Tpd52l1	chr10	-	31052185	31165727	NM_009413	tumor protein D53	NM_009413	uc007ets.1
IAPLTR1_Mm-ERVK-LTR	chr10	31469927	31470297	+	94.1	2.6	Gene-body	652252	56485	Nkain2	chr10	-	31413442	32122179	EF058050	sodium/potassium-transporting ATPase subunit	NM_001013411	uc007etx.1
IAPLTR1_Mm-ERVK-LTR	chr10	31474326	31474696	+	94.2	1.8	Gene-body	647853	60884	Nkain2	chr10	-	31413442	32122179	EF058050	sodium/potassium-transporting ATPase subunit	NM_001013411	uc007etx.1
IAPLTR2_Mm-ERVK-LTR	chr10	31527814	31528224	+	85.6	5.8	Gene-body	594365	114372	Nkain2	chr10	-	31413442	32122179	EF058050	sodium/potassium-transporting ATPase subunit	NM_001013411	uc007etx.1
IAPLTR2_Mm-ERVK-LTR	chr10	32562704	32563194	+	89.5	13.7	Gene-body	47017	1153580	Nkain2	chr10	-	31409124	32609721	NM_001013411	sodium/potassium-transporting ATPase subunit	NM_001013411	uc007etw.2
IAPLTR2_Mm-ERVK-LTR	chr10	32658615	32659091	+	88.9	2.2	Upstream	-48894	1249491	Nkain2	chr10	-	31409124	32609721	NM_001013411	sodium/potassium-transporting ATPase subunit	NM_001013411	uc007etw.2
IAPLTR2b-ERVK-LTR	chr10	32783608	32783941	+	89.8	5.4	Upstream	-19680	132515	Trdn	chr10	+	32803288	32916123	AF223415	triadin	NM_029726	uc007etz.2
IAPLTR2b-ERVK-LTR	chr10	33396585	33396922	-	91.7	4	Upstream	-52516	164783	Clvs2	chr10	-	33232139	33344406	NM_175448	clavesin-2	NM_175448	uc007eue.1
IAPLTR2b-ERVK-LTR	chr10	33485594	33485925	+	84.1	10.6	Upstream	-91933	113687	Sult3a1	chr10	+	33577527	33599281	NM_020565	amine sulfotransferase	NM_020565	uc011xcn.1
IAPLTR1_Mm-ERVK-LTR	chr10	33606591	33606992	+	93	3.4	Upstream	-18325	29236	Rsph4a	chr10	+	33624916	33635827	NM_001162957	radial spoke head protein 4 homolog A	NM_001162957	uc007euh.2
IAPLTR1_Mm-ERVK-LTR	chr10	33610498	33610899	+	94.1	1.9	Upstream	-14418	25329	Rsph4a	chr10	+	33624916	33635827	NM_001162957	radial spoke head protein 4 homolog A	NM_001162957	uc007euh.2
IAPLTR2b-ERVK-LTR	chr10	34350385	34350690	+	85.1	4.2	Upstream	-212051	326968	Nt5dc1	chr10	-	34023417	34138334	NM_176968	5'-nucleotidase domain-containing protein 1	NM_176968	uc007euv.1
IAPLTR2b-ERVK-LTR	chr10	34413530	34413856	+	91.2	5.7	Upstream	-275196	390113	Nt5dc1	chr10	-	34023417	34138334	NM_176968	5'-nucleotidase domain-containing protein 1	NM_176968	uc007euv.1
IAPLTR2a-ERVK-LTR	chr10	34458746	34459157	-	89.5	2.1	Upstream	-320823	435740	Nt5dc1	chr10	-	34023417	34138334	NM_176968	5'-nucleotidase domain-containing protein 1	NM_176968	uc007euv.1
IAPLTR1_Mm-ERVK-LTR	chr10	34461630	34461983	-	91.1	2.5	Upstream	-323649	438566	Nt5dc1	chr10	-	34023417	34138334	NM_176968	5'-nucleotidase domain-containing protein 1	NM_176968	uc007euv.1
IAPLTR1_Mm-ERVK-LTR	chr10	34468379	34468732	-	91.4	5.4	Upstream	-330398	445315	Nt5dc1	chr10	-	34023417	34138334	NM_176968	5'-nucleotidase domain-containing protein 1	NM_176968	uc007euv.1
IAPLTR2a-ERVK-LTR	chr10	34469136	34469541	-	89.5	13.7	Upstream	-331207	446124	Nt5dc1	chr10	-	34023417	34138334	NM_176968	5'-nucleotidase domain-containing protein 1	NM_176968	uc007euv.1
IAPLTR2a-ERVK-LTR	chr10	34495554	34495906	-	88.6	8.6	Upstream	-357572	472489	Nt5dc1	chr10	-	34023417	34138334	NM_176968	5'-nucleotidase domain-containing protein 1	NM_176968	uc007euv.1
IAPLTR2b-ERVK-LTR	chr10	34696636	34696961	+	88.7	4.9	Upstream	-558302	673219	Nt5dc1	chr10	-	34023417	34138334	NM_176968	5'-nucleotidase domain-containing protein 1	NM_176968	uc007euv.1
IAPLTR2a-ERVK-LTR	chr10	34698117	34698495	-	82.9	5.7	Upstream	-560161	675078	Nt5dc1	chr10	-	34023417	34138334	NM_176968	5'-nucleotidase domain-containing protein 1	NM_176968	uc007euv.1
IAPLTR2b-ERVK-LTR	chr10	34904715	34905033	-	87.8	7.1	Upstream	-766699	881616	Nt5dc1	chr10	-	34023417	34138334	NM_176968	5'-nucleotidase domain-containing protein 1	NM_176968	uc007euv.1
IAPLTR2b-ERVK-LTR	chr10	35009372	35009676	+	88.9	6.2	Upstream	-871038	985955	Nt5dc1	chr10	-	34023417	34138334	NM_176968	5'-nucleotidase domain-containing protein 1	NM_176968	uc007euv.1
IAPLTR2_Mm-ERVK-LTR	chr10	35442458	35443089	-	92.6	1.2	Upstream	-783523	1111111	Hs3st5	chr10	+	36226612	36554200	NM_001081208	heparan sulfate glucosamine 3-O-sulfotransferase	NM_001081208	uc007evc.1
IAPLTR2_Mm-ERVK-LTR	chr10	35444823	35445357	-	86.4	8	Upstream	-781255	1108843	Hs3st5	chr10	+	36226612	36554200	NM_001081208	heparan sulfate glucosamine 3-O-sulfotransferase	NM_001081208	uc007evc.1
IAPLTR2b-ERVK-LTR	chr10	37196010	37196328	-	91.9	5.6	Upstream	-337596	343280	Marcks	chr10	-	36853048	36858732	NM_008538	myristoylated alanine-rich C-kinase substrate	NM_008538	uc007evg.1
IAPLTR2a-ERVK-LTR	chr10	37503008	37503425	-	92.5	5.8	Upstream	-392160	398284	AK016383	chr10	+	37895585	37901709	AK016383	Mus musculus adult male testis cDNA, RIKEN full-length enriched library, clone:4930591E09 product:unclassifiable, full insert sequence.		uc007evj.1
IAPLTR2b-ERVK-LTR	chr10	37571212	37571552	-	85	2.4	Upstream	-324033	330157	AK016383	chr10	+	37895585	37901709	AK016383	Mus musculus adult male testis cDNA, RIKEN full-length enriched library, clone:4930591E09 product:unclassifiable, full insert sequence.		uc007evj.1
IAPLTR2a-ERVK-LTR	chr10	37643281	37643682	+	87.9	7.4	Upstream	-252304	258428	AK016383	chr10	+	37895585	37901709	AK016383	Mus musculus adult male testis cDNA, RIKEN full-length enriched library, clone:4930591E09 product:unclassifiable, full insert sequence.		uc007evj.1
IAPLTR2a-ERVK-LTR	chr10	37681398	37681794	-	91.1	3.2	Upstream	-213791	219915	AK016383	chr10	+	37895585	37901709	AK016383	Mus musculus adult male testis cDNA, RIKEN full-length enriched library, clone:4930591E09 product:unclassifiable, full insert sequence.		uc007evj.1
IAPLTR2a-ERVK-LTR	chr10	38309896	38310302	+	90.4	7.6	Upstream	-276244	295017	AK081794	chr10	-	38014879	38033652	AK081794	Mus musculus 16 days embryo head cDNA, RIKEN full-length enriched library, clone:C130078A21 product:unclassifiable, full insert sequence.		uc007evk.1
IAPLTR2a-ERVK-LTR	chr10	38313301	38313707	+	88	1.8	Upstream	-279649	298422	AK081794	chr10	-	38014879	38033652	AK081794	Mus musculus 16 days embryo head cDNA, RIKEN full-length enriched library, clone:C130078A21 product:unclassifiable, full insert sequence.		uc007evk.1
IAPLTR1a_Mm-ERVK-LTR	chr10	41560337	41560674	+	92	6.6	Gene-body	29958	67905	Sesn1	chr10	+	41530379	41628242	NM_001162908	sestrin-1 isoform 1	NM_001162908	uc007eye.2
IAPLTR1a_Mm-ERVK-LTR	chr10	41567104	41567441	+	96	0.9	Gene-body	36725	61138	Sesn1	chr10	+	41530379	41628242	NM_001162908	sestrin-1 isoform 1	NM_001162908	uc007eye.2
IAPLTR1_Mm-ERVK-LTR	chr10	43489478	43489833	-	92.8	1.2	Upstream	-131779	177835	Rtn4ip1	chr10	+	43621612	43667668	NM_130892	reticulon-4-interacting protein 1, mitochondrial	NM_130892	uc007ezp.1
IAPLTR1_Mm-ERVK-LTR	chr10	43493556	43493911	-	86.7	8	Upstream	-127701	173757	Rtn4ip1	chr10	+	43621612	43667668	NM_130892	reticulon-4-interacting protein 1, mitochondrial	NM_130892	uc007ezp.1
IAPLTR2_Mm-ERVK-LTR	chr10	43596892	43597346	+	95.7	2.5	Gene-body	24650	2897	Qrsl1	chr10	-	43593995	43621542	NM_001081054	glutamyl-tRNA(Gln) amidotransferase subunit A	NM_001081054	uc007ezn.1
IAPLTR2a-ERVK-LTR	chr10	43599461	43599858	+	89.3	2.9	Gene-body	22081	5466	Qrsl1	chr10	-	43593995	43621542	NM_001081054	glutamyl-tRNA(Gln) amidotransferase subunit A	NM_001081054	uc007ezn.1
IAPLTR1_Mm-ERVK-LTR	chr10	45279640	45280086	-	92.7	3.5	Upstream	-17548	152065	Hace1	chr10	+	45297634	45432151	NM_172473	E3 ubiquitin-protein ligase HACE1	NM_172473	uc007fad.2
IAPLTR2_Mm-ERVK-LTR	chr10	47355766	47356111	-	91	2.2	Gene-Desert
IAPLTR2_Mm-ERVK-LTR	chr10	47358080	47358499	-	94.1	3	Gene-Desert
IAPLTR2a-ERVK-LTR	chr10	47390312	47390687	+	83.3	16	Gene-Desert
IAPLTR2a-ERVK-LTR	chr10	47394033	47394408	+	93.7	1.1	Gene-Desert
IAPLTR2_Mm-ERVK-LTR	chr10	47400410	47400844	-	87.3	1.9	Gene-Desert
IAPLTR2_Mm-ERVK-LTR	chr10	47402876	47403310	-	91.5	3.3	Gene-Desert
IAPLTR2b-ERVK-LTR	chr10	47452764	47453104	-	90.9	4.8	Gene-Desert
IAPLTR2_Mm-ERVK-LTR	chr10	47752011	47752491	-	93.1	1.4	Gene-Desert
IAPLTR2_Mm-ERVK-LTR	chr10	47754316	47754797	-	81.5	11.2	Gene-Desert
IAPLTR2b-ERVK-LTR	chr10	48711762	48712090	-	75.5	3.2	Downstream	796470	503153	Grik2	chr10	-	49215243	49508560	AK141539	glutamate receptor, ionotropic kainate 2 isoform	NM_010349	uc007fai.1
IAPLTR2b-ERVK-LTR	chr10	50065724	50066028	-	91.1	6.3	Upstream	-246446	504980	Ascc3	chr10	+	50312474	50571008	NM_198007	activating signal cointegrator 1 complex subunit	NM_198007	uc007fak.2
IAPLTR1a_Mm-ERVK-LTR	chr10	50211108	50211443	+	88.6	17.3	Upstream	-101366	359900	Ascc3	chr10	+	50312474	50571008	NM_198007	activating signal cointegrator 1 complex subunit	NM_198007	uc007fak.2
IAPLTR1a_Mm-ERVK-LTR	chr10	50214925	50215295	+	95.7	1.5	Upstream	-97549	356083	Ascc3	chr10	+	50312474	50571008	NM_198007	activating signal cointegrator 1 complex subunit	NM_198007	uc007fak.2
IAPLTR2a-ERVK-LTR	chr10	51154870	51155243	+	87.1	6.4	Upstream	-45608	51155	Lilrb4	chr10	+	51200478	51206025	AK167751	RecName: Full=Leukocyte immunoglobulin-like receptor subfamily B member 4; AltName: Full=Mast cell surface glycoprotein Gp49B; AltName: CD_antigen=CD85k; Flags: Precursor;		uc007fam.1
IAPLTR1a_Mm-ERVK-LTR	chr10	51602833	51603171	+	93.9	4.4	Upstream	-139658	145316	Vgll2	chr10	+	51742491	51748149	BC133696	transcription cofactor vestigial-like protein 2	NM_153786	uc007faz.1
IAPLTR1a_Mm-ERVK-LTR	chr10	51607375	51607713	+	94.6	1.7	Upstream	-135116	140774	Vgll2	chr10	+	51742491	51748149	BC133696	transcription cofactor vestigial-like protein 2	NM_153786	uc007faz.1
IAPLTR2_Mm-ERVK-LTR	chr10	51790209	51790708	-	84.9	6	Gene-body	124342	24977	Ros1	chr10	-	51765731	51915050	NM_011282	proto-oncogene tyrosine-protein kinase ROS	NM_011282	uc007fbb.1
IAPLTR2a-ERVK-LTR	chr10	52381832	52382225	+	92.1	3.1	Upstream	-28474	449596	Slc35f1	chr10	+	52410306	52831428	NM_178675	solute carrier family 35 member F1	NM_178675	uc007fbk.2
IAPLTR2a-ERVK-LTR	chr10	53192245	53192631	-	93.9	3.2	Upstream	-92974	176572	Gm9766	chr10	-	53016059	53099657	AK039734	SubName: Full=Putative uncharacterized protein; Flags: Fragment;		uc007fbn.1
IAPLTR1_Mm-ERVK-LTR	chr10	54312962	54313314	+	95.2	1.3	Upstream	-517360	687124	Man1a	chr10	-	53625838	53795602	NM_008548	mannosyl-oligosaccharide 1,2-alpha-mannosidase	NM_008548	uc007fbw.1
IAPLTR2b-ERVK-LTR	chr10	55123140	55123469	-	90.7	5.5	Upstream	-703253	713217	Msl3l2	chr10	+	55826722	55836686	NM_001163833	male-specific lethal 3-like 2	NM_001163833	uc007fcb.1
IAPLTR2b-ERVK-LTR	chr10	55435351	55435692	-	84.7	3.3	Upstream	-391030	400994	Msl3l2	chr10	+	55826722	55836686	NM_001163833	male-specific lethal 3-like 2	NM_001163833	uc007fcb.1
IAPLTR1_Mm-ERVK-LTR	chr10	56440556	56440922	+	94.5	3.6	Upstream	-492061	706457	D630037F22Rik	chr10	-	55734099	55948495	NM_001033385	protein broad-minded	NM_001033385	uc007fca.1
IAPLTR1_Mm-ERVK-LTR	chr10	56447313	56447679	+	95.9	1.7	Upstream	-498818	713214	D630037F22Rik	chr10	-	55734099	55948495	NM_001033385	protein broad-minded	NM_001033385	uc007fca.1
IAPLTR2_Mm-ERVK-LTR	chr10	56742604	56743047	+	91.5	5.8	Upstream	-463586	490345	Hsf2	chr10	+	57206190	57232949	NM_008297	heat shock factor protein 2	NM_008297	uc007fck.2
IAPLTR1_Mm-ERVK-LTR	chr10	56857507	56857860	+	94.3	4	Upstream	-348683	375442	Hsf2	chr10	+	57206190	57232949	NM_008297	heat shock factor protein 2	NM_008297	uc007fck.2
IAPLTR1_Mm-ERVK-LTR	chr10	56864232	56864585	+	94.3	2	Upstream	-341958	368717	Hsf2	chr10	+	57206190	57232949	NM_008297	heat shock factor protein 2	NM_008297	uc007fck.2
IAPLTR1_Mm-ERVK-LTR	chr10	58849440	58849808	+	84.4	3	Upstream	-16992	35284	Pla2g12b	chr10	+	58866432	58884724	NM_023530	group XIIB secretory phospholipase A2-like	NM_023530	uc007fdq.1
IAPLTR2a-ERVK-LTR	chr10	60745968	60746347	-	94.6	2.7	Upstream	-10161	86488	Adamts14	chr10	-	60659859	60736186	NM_001081127	A disintegrin and metalloproteinase with	NM_001081127	uc007ffu.1
IAPLTR2_Mm-ERVK-LTR	chr10	61505691	61506133	-	65.6	11.5	Upstream	-27636	29186	Ass1	chr10	+	61533769	61535319	NR_002687	argininosuccinate synthase	NM_007494	uc007fgr.1
IAPLTR1a_Mm-ERVK-LTR	chr10	62566690	62567027	+	94.7	3	Upstream	-80093	89279	Hnrnph3	chr10	-	62477411	62486597	NM_001079824	heterogeneous nuclear ribonucleoprotein H3	NM_001079824	uc007fjo.1
IAPLTR1a_Mm-ERVK-LTR	chr10	62573489	62573826	+	95.7	1.4	Upstream	-86892	96078	Hnrnph3	chr10	-	62477411	62486597	NM_001079824	heterogeneous nuclear ribonucleoprotein H3	NM_001079824	uc007fjo.1
IAPLTR1a_Mm-ERVK-LTR	chr10	65101682	65102018	-	94.2	2	Upstream	-506025	540244	AK019573	chr10	+	65608043	65642262	AK019573	Mus musculus adult male testis cDNA, RIKEN full-length enriched library, clone:4930407I19 product:unclassifiable, full insert sequence.		uc007fko.1
IAPLTR1a_Mm-ERVK-LTR	chr10	65107350	65107686	-	90.4	4.3	Upstream	-500357	534576	AK019573	chr10	+	65608043	65642262	AK019573	Mus musculus adult male testis cDNA, RIKEN full-length enriched library, clone:4930407I19 product:unclassifiable, full insert sequence.		uc007fko.1
IAPLTR1_Mm-ERVK-LTR	chr10	65413514	65413916	-	94.1	1.6	Upstream	-42929	75381	AK076946	chr10	-	65338535	65370987	AK076946	Mus musculus adult male testis cDNA, RIKEN full-length enriched library, clone:4930568O12 product:unclassifiable, full insert sequence.		uc007fkm.1
IAPLTR1_Mm-ERVK-LTR	chr10	65418534	65418936	-	91.3	4.2	Upstream	-47949	80401	AK076946	chr10	-	65338535	65370987	AK076946	Mus musculus adult male testis cDNA, RIKEN full-length enriched library, clone:4930568O12 product:unclassifiable, full insert sequence.		uc007fkm.1
IAPLTR2a-ERVK-LTR	chr10	65841886	65842279	-	85.1	7	Upstream	-255467	258921	AK006272	chr10	-	65583358	65586812	AK006272	Mus musculus adult male testis cDNA, RIKEN full-length enriched library, clone:1700023F02 product:unclassifiable, full insert sequence.		uc007fkn.1
IAPLTR1a_Mm-ERVK-LTR	chr10	66185231	66185568	-	95.7	1.2	Upstream	-24960	24990	DQ727054	chr10	-	66160578	66160608	DQ727054	DQ727054		uc007flo.1
IAPLTR2_Mm-ERVK-LTR	chr10	67873720	67874176	+	87.4	6.4	Upstream	-89830	91900	AK016046	chr10	-	67781820	67783890	AK016046	Mus musculus adult male testis cDNA, RIKEN full-length enriched library, clone:4930545H06 product:unclassifiable, full insert sequence.		uc007fmk.1
IAPLTR2b-ERVK-LTR	chr10	70143765	70144083	-	93.3	4.2	Upstream	-25372	80287	AK085342	chr10	-	70063796	70118711	AK085342	Mus musculus 0 day neonate kidney cDNA, RIKEN full-length enriched library, clone:D630013N20 product:unclassifiable, full insert sequence.		uc007fod.1
IAPLTR1a_Mm-ERVK-LTR	chr10	71154152	71154490	+	94.7	4.2	Upstream	-325334	325362	DQ699981	chr10	-	70828790	70828818	DQ699981	DQ699981		uc007fou.1
IAPLTR1a_Mm-ERVK-LTR	chr10	71160925	71161263	+	94.9	1.5	Upstream	-332107	332135	DQ699981	chr10	-	70828790	70828818	DQ699981	DQ699981		uc007fou.1
IAPLTR2a-ERVK-LTR	chr10	72958552	72958954	+	87.7	6.4	Gene-body	396463	220791	AK138135	chr10	+	72562089	73179343	AK138135	Mus musculus adult male corpora quadrigemina cDNA, RIKEN full-length enriched library, clone:B230312C23 product:hypothetical protein, full insert sequence.		uc007fpd.1
IAPLTR2_Mm-ERVK-LTR	chr10	73011049	73011414	-	84	4.3	Gene-body	449325	167929	AK138135	chr10	+	72562089	73179343	AK138135	Mus musculus adult male corpora quadrigemina cDNA, RIKEN full-length enriched library, clone:B230312C23 product:hypothetical protein, full insert sequence.		uc007fpd.1
IAPLTR2_Mm-ERVK-LTR	chr10	73013601	73013966	-	86.5	4.5	Gene-body	451877	165377	AK138135	chr10	+	72562089	73179343	AK138135	Mus musculus adult male corpora quadrigemina cDNA, RIKEN full-length enriched library, clone:B230312C23 product:hypothetical protein, full insert sequence.		uc007fpd.1
IAPLTR2_Mm-ERVK-LTR	chr10	73317471	73317898	-	91.8	2.9	Gene-body	33284	652447	Pcdh15	chr10	+	73284614	73970345	NM_001142747	protocadherin-15 isoform SI-1	NM_001142747	uc007fpf.2
IAPLTR2_Mm-ERVK-LTR	chr10	73319772	73320199	-	89.8	6.3	Gene-body	35585	650146	Pcdh15	chr10	+	73284614	73970345	NM_001142747	protocadherin-15 isoform SI-1	NM_001142747	uc007fpf.2
IAPLTR2b-ERVK-LTR	chr10	73757890	73758225	-	91.5	4.5	Gene-body	473611	212120	Pcdh15	chr10	+	73284614	73970345	NM_001142747	protocadherin-15 isoform SI-1	NM_001142747	uc007fpf.2
IAPLTR2_Mm-ERVK-LTR	chr10	77272053	77272465	-	92	4.7	Upstream	-19746	60829	C330046G03Rik	chr10	+	77292211	77333294	AJ487520	SubName: Full=Thrombospondin N-terminal domain/EPTP protein 1;		uc011xhl.1
IAPLTR1_Mm-ERVK-LTR	chr10	77420278	77420630	+	88.3	4.4	Gene-body	12339	49812	Trpm2	chr10	-	77370466	77432617	NM_138301	transient receptor potential cation channel	NM_138301	uc007fwl.2
IAPLTR1_Mm-ERVK-LTR	chr10	77482970	77483368	+	93	2.8	Upstream	-10429	33277	Pfkl	chr10	-	77449693	77472541	NM_008826	6-phosphofructokinase, liver type	NM_008826	uc007fwo.2
IAPLTR1_Mm-ERVK-LTR	chr10	77487968	77488366	+	92.1	2.2	Upstream	-15427	38275	Pfkl	chr10	-	77449693	77472541	NM_008826	6-phosphofructokinase, liver type	NM_008826	uc007fwo.2
IAPLTR1a_Mm-ERVK-LTR	chr10	78279215	78279553	-	95.7	1	Upstream	-58740	63298	Olfr1355	chr10	+	78338293	78342851	NM_207571	olfactory receptor 1355	NM_207571	uc007fyi.1
IAPLTR1a_Mm-ERVK-LTR	chr10	78285459	78285797	-	92.9	5.4	Upstream	-52496	57054	Olfr1355	chr10	+	78338293	78342851	NM_207571	olfactory receptor 1355	NM_207571	uc007fyi.1
IAPLTR1_Mm-ERVK-LTR	chr10	80438782	80439134	+	92.8	4.4	Gene-body	25328	27414	Gng7	chr10	-	80411368	80464110	NM_001038655	guanine nucleotide-binding protein	NM_001038655	uc007gfm.1
IAPLTR1_Mm-ERVK-LTR	chr10	80443245	80443597	+	93.6	2.7	Gene-body	20865	31877	Gng7	chr10	-	80411368	80464110	NM_001038655	guanine nucleotide-binding protein	NM_001038655	uc007gfm.1
IAPLTR1a_Mm-ERVK-LTR	chr10	81133326	81133650	-	90.4	2.3	Upstream	-33919	51066	BC064812	chr10	+	81167569	81184716	BC064812	Mus musculus adult male testis cDNA, RIKEN full-length enriched library, clone:1700123A16 product:similar to ZINC FINGER PROTEIN (FRAGMENT) [Homo sapiens], full insert sequence.		uc007gjf.1
IAPLTR1a_Mm-ERVK-LTR	chr10	81292454	81292778	-	89.9	2.9	Upstream	-33900	51048	BC064812	chr10	+	81326678	81343826	BC064812	Mus musculus adult male testis cDNA, RIKEN full-length enriched library, clone:1700123A16 product:similar to ZINC FINGER PROTEIN (FRAGMENT) [Homo sapiens], full insert sequence.		uc011xjm.1
IAPLTR1a_Mm-ERVK-LTR	chr10	81437394	81437731	+	93.7	2.1	Upstream	-44169	72739	Zfp781	chr10	-	81364655	81393225	NM_199062	zinc finger protein 781	NM_199062	uc011xjn.1
IAPLTR2_Mm-ERVK-LTR	chr10	81473730	81474157	-	94.3	4.1	Upstream	-36714	50170	BC062115	chr10	+	81510871	81524327	AK143655	Mus musculus 6 days neonate spleen cDNA, RIKEN full-length enriched library, clone:F430006H16 product:hypothetical Zn-finger, C2H2 type containing protein, full insert sequence.		uc011xjo.1
IAPLTR2a-ERVK-LTR	chr10	82034119	82034521	-	87.4	2.2	Upstream	-58061	78718	Tdg	chr10	+	82092582	82113239	NR_037190	G/T mismatch-specific thymine DNA glycosylase	NM_011561	uc011xjr.1
IAPLTR2a-ERVK-LTR	chr10	82037531	82037933	-	90.9	4.1	Upstream	-54649	75306	Tdg	chr10	+	82092582	82113239	NR_037190	G/T mismatch-specific thymine DNA glycosylase	NM_011561	uc011xjr.1
IAPLTR2_Mm-ERVK-LTR	chr10	82401839	82402309	+	91.8	6.1	Upstream	-46402	256797	Chst11	chr10	+	82448241	82658636	NM_021439	carbohydrate sulfotransferase 11	NM_021439	uc007gke.1
IAPLTR2_Mm-ERVK-LTR	chr10	82404310	82404780	+	76.8	4.9	Upstream	-43931	254326	Chst11	chr10	+	82448241	82658636	NM_021439	carbohydrate sulfotransferase 11	NM_021439	uc007gke.1
IAPLTR2_Mm-ERVK-LTR	chr10	82877994	82878417	-	90.8	2.8	Upstream	-12062	12098	AB338586	chr10	+	82890479	82890515	AB338586	AB338586		uc011xkk.1
IAPLTR1_Mm-ERVK-LTR	chr10	83133666	83134017	-	94.2	1.7	Upstream	-22608	71239	Appl2	chr10	-	83062778	83111409	NM_145220	DCC-interacting protein 13-beta	NM_145220	uc007gkk.1
IAPLTR1_Mm-ERVK-LTR	chr10	83140391	83140742	-	93.7	3.9	Upstream	-29333	77964	Appl2	chr10	-	83062778	83111409	NM_145220	DCC-interacting protein 13-beta	NM_145220	uc007gkk.1
IAPLTR1_Mm-ERVK-LTR	chr10	83250220	83250573	+	92.2	5.1	Upstream	-138811	187442	Appl2	chr10	-	83062778	83111409	NM_145220	DCC-interacting protein 13-beta	NM_145220	uc007gkk.1
IAPLTR1_Mm-ERVK-LTR	chr10	83254991	83255344	+	93	2.8	Upstream	-143582	192213	Appl2	chr10	-	83062778	83111409	NM_145220	DCC-interacting protein 13-beta	NM_145220	uc007gkk.1
IAPLTR2_Mm-ERVK-LTR	chr10	83444655	83445099	-	85.6	9.4	Upstream	-333690	382321	Appl2	chr10	-	83062778	83111409	NM_145220	DCC-interacting protein 13-beta	NM_145220	uc007gkk.1
IAPLTR1_Mm-ERVK-LTR	chr10	84207334	84207740	+	93.1	3.6	Upstream	-11458	161949	Rfx4	chr10	+	84218792	84369283	NM_001024918	transcription factor RFX4 isoform 1	NM_001024918	uc007gkv.1
IAPLTR1_Mm-ERVK-LTR	chr10	84212282	84212688	+	92.1	2.1	Upstream	-6510	157001	Rfx4	chr10	+	84218792	84369283	NM_001024918	transcription factor RFX4 isoform 1	NM_001024918	uc007gkv.1
IAPLTR1a_Mm-ERVK-LTR	chr10	85177944	85178280	+	95.1	2.9	Upstream	-33778	33815	DQ566114	chr10	+	85211722	85211759	DQ566114	DQ566114		uc007glj.1
IAPLTR1a_Mm-ERVK-LTR	chr10	85183083	85183419	+	95.6	1.4	Upstream	-28639	28676	DQ566114	chr10	+	85211722	85211759	DQ566114	DQ566114		uc007glj.1
IAPLTR1a_Mm-ERVK-LTR	chr10	85231172	85231528	-	93.4	0.8	Upstream	-1083	1105	DQ709308	chr10	-	85230423	85230445	DQ709308	DQ709308		uc007gmr.1
IAPLTR2b-ERVK-LTR	chr10	85965796	85966143	+	89.5	4.8	Upstream	-4155	454306	Syn3	chr10	-	85511490	85961641	NM_013722	synapsin-3 isoform 1	NM_013722	uc007gnn.2
IAPLTR2a-ERVK-LTR	chr10	86604996	86605412	+	90.9	6.2	Gene-body	84206	88348	1700113H08Rik	chr10	+	86520790	86693344	NM_029685	hypothetical protein LOC76640	NM_029685	uc011xld.1
IAPLTR2a-ERVK-LTR	chr10	86608155	86608467	+	91.4	3.3	Gene-body	87365	85189	1700113H08Rik	chr10	+	86520790	86693344	NM_029685	hypothetical protein LOC76640	NM_029685	uc011xld.1
IAPLTR2_Mm-ERVK-LTR	chr10	86971887	86972509	-	92.1	3.2	Upstream	-12030	74373	Pah	chr10	+	86984539	87046882	NM_008777	phenylalanine-4-hydroxylase	NM_008777	uc007gqt.2
IAPLTR2a-ERVK-LTR	chr10	87441487	87441891	+	92.2	3.8	Upstream	-112329	113632	Pmch	chr10	+	87553816	87555119	NM_029971	pro-MCH	NM_029971	uc007grc.1
IAPLTR1_Mm-ERVK-LTR	chr10	89787373	89787708	-	92.1	2.3	Gene-body	451455	648021	Anks1b	chr10	+	89336253	90435729	NM_001128086	ankyrin repeat and sterile alpha motif	NM_001128086	uc011xlm.1
IAPLTR2b-ERVK-LTR	chr10	91277210	91277560	-	89.6	2.5	Upstream	-643233	667245	Tmpo	chr10	-	90610315	90634327	NM_001080129	lamina-associated polypeptide 2 isoform epsilon	NM_001080129	uc007gtq.1
IAPLTR2b-ERVK-LTR	chr10	91279506	91279856	-	84.3	8.4	Upstream	-645529	669541	Tmpo	chr10	-	90610315	90634327	NM_001080129	lamina-associated polypeptide 2 isoform epsilon	NM_001080129	uc007gtq.1
IAPLTR2_Mm-ERVK-LTR	chr10	91983942	91984390	+	90.5	1.9	Upstream	-356019	439452	Rmst	chr10	-	91544490	91627923	NR_028262	Mus musculus 12 days embryo spinal cord cDNA, RIKEN full-length enriched library, clone:C530045D17 product:unclassifiable, full insert sequence.	NR_028262	uc007gtz.2
IAPLTR2b-ERVK-LTR	chr10	92233429	92233759	-	90.5	4.7	Upstream	-48596	86270	Nedd1	chr10	-	92147489	92185163	NM_008682	protein NEDD1	NM_008682	uc007gud.2
IAPLTR1a_Mm-ERVK-LTR	chr10	93825332	93825670	-	95.2	1.4	Gene-body	50977	67946	AK038827	chr10	+	93774693	93893616	AK038827	Mus musculus adult male hypothalamus cDNA, RIKEN full-length enriched library, clone:A230066D03 product:unclassifiable, full insert sequence.		uc007gvs.1
IAPLTR1a_Mm-ERVK-LTR	chr10	93831657	93831995	-	94.6	3.5	Gene-body	57302	61621	AK038827	chr10	+	93774693	93893616	AK038827	Mus musculus adult male hypothalamus cDNA, RIKEN full-length enriched library, clone:A230066D03 product:unclassifiable, full insert sequence.		uc007gvs.1
IAPLTR2_Mm-ERVK-LTR	chr10	93998957	93999362	-	92.7	4.5	Gene-body	21761	54337	Tmcc3	chr10	+	93977601	94053699	NM_172051	transmembrane and coiled-coil domains protein 3	NM_172051	uc007gvt.2
IAPLTR2_Mm-ERVK-LTR	chr10	94836770	94837195	+	92.8	3.8	Upstream	-43238	54504	AK017586	chr10	+	94880008	94891274	AK017586	Mus musculus 8 days embryo whole body cDNA, RIKEN full-length enriched library, clone:5730420D15 product:hypothetical Microbodies C-terminal targeting signal containing protein, full insert sequence.		uc007gwh.1
IAPLTR2b-ERVK-LTR	chr10	95396229	95396530	-	89.2	5.3	Upstream	-6766	69107	Eea1	chr10	+	95403296	95465637	AK040844	Mus musculus adult male aorta and vein cDNA, RIKEN full-length enriched library, clone:A530029P08 product:similar to ENDOSOMAL PROTEIN [Homo sapiens], full insert sequence.		uc011xmf.1
IAPLTR1_Mm-ERVK-LTR	chr10	95619855	95620229	-	93.3	1.7	Upstream	-435095	438111	AK002250	chr10	-	95182118	95185134	AK002250	Mus musculus adult male kidney cDNA, RIKEN full-length enriched library, clone:0610006I13 product:unclassifiable, full insert sequence.		uc007gwq.1
IAPLTR1_Mm-ERVK-LTR	chr10	95624704	95625078	-	94.4	2.5	Upstream	-439944	442960	AK002250	chr10	-	95182118	95185134	AK002250	Mus musculus adult male kidney cDNA, RIKEN full-length enriched library, clone:0610006I13 product:unclassifiable, full insert sequence.		uc007gwq.1
IAPLTR1a_Mm-ERVK-LTR	chr10	95655169	95655521	-	95	1.5	Upstream	-424113	429924	Btg1	chr10	+	96079634	96085445	NM_007569	protein BTG1	NM_007569	uc007gww.2
IAPLTR1a_Mm-ERVK-LTR	chr10	95661984	95662336	-	94.4	3.2	Upstream	-417298	423109	Btg1	chr10	+	96079634	96085445	NM_007569	protein BTG1	NM_007569	uc007gww.2
IAPLTR2b-ERVK-LTR	chr10	95877208	95877533	+	94.4	3.3	Upstream	-202426	208237	Btg1	chr10	+	96079634	96085445	NM_007569	protein BTG1	NM_007569	uc007gww.2
IAPLTR2_Mm-ERVK-LTR	chr10	96783100	96783556	-	91.5	2.5	Upstream	-158577	197240	Dcn	chr10	+	96942133	96980796	NM_001190451	decorin preproprotein	NM_001190451	uc007gwx.2
IAPLTR1a_Mm-ERVK-LTR	chr10	97004429	97004766	+	86.8	16	Upstream	-23705	30908	Lum	chr10	+	97028134	97035337	NM_008524	lumican precursor	NM_008524	uc007gwz.2
IAPLTR2a-ERVK-LTR	chr10	97379365	97379729	-	90.9	5.8	Gene-body	49995	235682	Gm10754	chr10	-	97144047	97429724	NR_033537	Mus musculus adult male olfactory brain cDNA, RIKEN full-length enriched library, clone:6430503L11 product:hypothetical protein, full insert sequence.	NR_033537	uc011xmh.1
IAPLTR2a-ERVK-LTR	chr10	98332559	98332953	-	94.3	4.3	Upstream	-44832	155824	Atp2b1	chr10	+	98377785	98488777	NM_026482	plasma membrane calcium ATPase 1	NM_026482	uc007gxf.2
IAPLTR1_Mm-ERVK-LTR	chr10	98560826	98561180	-	89.3	2.6	Upstream	-8624	99442	Poc1b	chr10	+	98569804	98660622	NM_027740	POC1 centriolar protein homolog B	NM_027740	uc007gxh.1
IAPLTR2a-ERVK-LTR	chr10	98678987	98679385	-	87.4	9.2	Upstream	-46479	50738	Dusp6	chr10	+	98725864	98730123	NM_026268	dual specificity protein phosphatase 6	NM_026268	uc007gxk.2
IAPLTR2a-ERVK-LTR	chr10	100886498	100886874	-	92.2	4.3	Upstream	-257246	588982	AK080684	chr10	+	101144120	101475856	AK080684	Mus musculus 10 days neonate cortex cDNA, RIKEN full-length enriched library, clone:A830095C13 product:unclassifiable, full insert sequence.		uc007gya.1
IAPLTR2_Mm-ERVK-LTR	chr10	103536239	103536704	+	92.4	3.1	Upstream	-69329	80308	Gm4340	chr10	+	103605568	103616547	NM_001177535	THO complex 4-like	NM_001177535	uc011xmv.1
IAPLTR1a_Mm-ERVK-LTR	chr10	103999160	103999496	+	94.2	1.4	Downstream	385082	374105	Gm4340	chr10	+	103614078	103625055	NM_001177535	THO complex 4-like	NM_001177535	uc011xmx.1
IAPLTR2_Mm-ERVK-LTR	chr10	104012061	104012509	-	89.5	1.7	Downstream	398431	387454	Gm4340	chr10	+	103614078	103625055	NM_001177535	THO complex 4-like	NM_001177535	uc011xmx.1
IAPLTR2_Mm-ERVK-LTR	chr10	104014496	104015012	-	86.8	7.1	Downstream	400934	389957	Gm4340	chr10	+	103614078	103625055	NM_001177535	THO complex 4-like	NM_001177535	uc011xmx.1
IAPLTR1_Mm-ERVK-LTR	chr10	104256506	104256896	-	91.6	2.1	Downstream	754639	450046	Tmtc2	chr10	-	104706942	105011535	AK052344	transmembrane and TPR repeat-containing protein	NM_177368	uc007gyn.1
IAPLTR1_Mm-ERVK-LTR	chr10	104261508	104261898	-	90.4	7.8	Downstream	749637	445044	Tmtc2	chr10	-	104706942	105011535	AK052344	transmembrane and TPR repeat-containing protein	NM_177368	uc007gyn.1
IAPLTR1_Mm-ERVK-LTR	chr10	104272652	104273004	+	94	3.4	Downstream	738883	434290	Tmtc2	chr10	-	104706942	105011535	AK052344	transmembrane and TPR repeat-containing protein	NM_177368	uc007gyn.1
IAPLTR1_Mm-ERVK-LTR	chr10	104279387	104279739	+	94.3	1.6	Upstream	-999147	1005179	Ccdc59	chr10	+	105278534	105284566	NM_025602	thyroid transcription factor 1-associated	NM_025602	uc007gyp.1
IAPLTR1_Mm-ERVK-LTR	chr10	104458811	104459163	-	93.4	4.2	Upstream	-819371	825403	Ccdc59	chr10	+	105278534	105284566	NM_025602	thyroid transcription factor 1-associated	NM_025602	uc007gyp.1
IAPLTR1a_Mm-ERVK-LTR	chr10	104614176	104614514	+	93.9	3.4	Upstream	-664358	670390	Ccdc59	chr10	+	105278534	105284566	NM_025602	thyroid transcription factor 1-associated	NM_025602	uc007gyp.1
IAPLTR1a_Mm-ERVK-LTR	chr10	104618512	104618850	+	92	3	Upstream	-660022	666054	Ccdc59	chr10	+	105278534	105284566	NM_025602	thyroid transcription factor 1-associated	NM_025602	uc007gyp.1
IAPLTR2_Mm-ERVK-LTR	chr10	105028586	105029014	-	86.5	4.9	Upstream	-17479	404295	Tmtc2	chr10	-	104624719	105011535	NM_177368	transmembrane and TPR repeat-containing protein	NM_177368	uc007gym.1
IAPLTR2_Mm-ERVK-LTR	chr10	105087611	105088032	-	90.2	5.2	Upstream	-76497	463313	Tmtc2	chr10	-	104624719	105011535	NM_177368	transmembrane and TPR repeat-containing protein	NM_177368	uc007gym.1
IAPLTR1_Mm-ERVK-LTR	chr10	105109657	105110061	-	93.8	1.4	Upstream	-98526	485342	Tmtc2	chr10	-	104624719	105011535	NM_177368	transmembrane and TPR repeat-containing protein	NM_177368	uc007gym.1
IAPLTR1_Mm-ERVK-LTR	chr10	105114585	105114989	-	90.7	3.5	Upstream	-103454	490270	Tmtc2	chr10	-	104624719	105011535	NM_177368	transmembrane and TPR repeat-containing protein	NM_177368	uc007gym.1
IAPLTR1_Mm-ERVK-LTR	chr10	107436555	107436941	+	94.8	2.4	Upstream	-87365	237190	Gm6924	chr10	-	107199365	107349190	NM_001177567	otogelin-like	NM_001177567	uc011xnc.1
IAPLTR1_Mm-ERVK-LTR	chr10	107443314	107443700	+	94.9	1.5	Upstream	-94124	243949	Gm6924	chr10	-	107199365	107349190	NM_001177567	otogelin-like	NM_001177567	uc011xnc.1
IAPLTR1a_Mm-ERVK-LTR	chr10	108752286	108752623	-	95.4	1.4	Upstream	-304948	817310	Syt1	chr10	-	107935313	108447675	NM_009306	synaptotagmin-1	NM_009306	uc007gzg.1
IAPLTR1a_Mm-ERVK-LTR	chr10	108759033	108759370	-	91.7	4.1	Upstream	-311695	824057	Syt1	chr10	-	107935313	108447675	NM_009306	synaptotagmin-1	NM_009306	uc007gzg.1
IAPLTR1a_Mm-ERVK-LTR	chr10	110133343	110133677	+	87.5	6.4	Upstream	-49177	60350	E2f7	chr10	+	110182520	110193693	AK051521	SubName: Full=Putative uncharacterized protein;		uc007gzn.1
IAPLTR1a_Mm-ERVK-LTR	chr10	110137521	110137855	+	93.1	1.9	Upstream	-44999	56172	E2f7	chr10	+	110182520	110193693	AK051521	SubName: Full=Putative uncharacterized protein;		uc007gzn.1
IAPLTR2_Mm-ERVK-LTR	chr10	110437040	110437506	+	88.9	8.4	Gene-body	10082	58205	Zdhhc17	chr10	-	110378835	110447122	NM_172554	palmitoyltransferase ZDHHC17	NM_172554	uc007gzu.2
IAPLTR2b-ERVK-LTR	chr10	110439637	110439965	+	91.7	1.5	Gene-body	7485	60802	Zdhhc17	chr10	-	110378835	110447122	NM_172554	palmitoyltransferase ZDHHC17	NM_172554	uc007gzu.2
IAPLTR2b-ERVK-LTR	chr10	111048134	111048450	-	91.3	6	Upstream	-361300	365121	Krr1	chr10	+	111409750	111413571	AK045526	Mus musculus 10 days embryo whole body cDNA, RIKEN full-length enriched library, clone:2610511F02 product:DNA segment, Chr 10, ERATO Doi 773, expressed, full insert sequence.		uc007hah.2
IAPLTR1_Mm-ERVK-LTR	chr10	111490569	111490956	+	92.7	4.8	Upstream	-6675	24997	Glipr1l1	chr10	+	111497244	111515566	NM_027018	GLI pathogenesis-related 1 like 1	NM_027018	uc007hak.2
IAPLTR1_Mm-ERVK-LTR	chr10	111495067	111495454	+	93.8	1.7	Upstream	-2177	20499	Glipr1l1	chr10	+	111497244	111515566	NM_027018	GLI pathogenesis-related 1 like 1	NM_027018	uc007hak.2
IAPLTR2b-ERVK-LTR	chr10	112249567	112249898	-	86.6	3.9	Upstream	-24909	32965	AK036450	chr10	+	112274807	112282863	AK036450	Mus musculus adult male bone cDNA, RIKEN full-length enriched library, clone:9830111D13 product:unclassifiable, full insert sequence.		uc007har.1
IAPLTR2_Mm-ERVK-LTR	chr10	112709677	112710145	+	82.2	8.5	Upstream	-343595	347194	Atxn7l3b	chr10	-	112362483	112366082	NM_001033474	putative ataxin-7-like protein 3B	NM_001033474	uc007has.1
IAPLTR1a_Mm-ERVK-LTR	chr10	113159778	113160116	-	95.3	1.5	Upstream	-794034	797633	Atxn7l3b	chr10	-	112362483	112366082	NM_001033474	putative ataxin-7-like protein 3B	NM_001033474	uc007has.1
IAPLTR1a_Mm-ERVK-LTR	chr10	113220045	113220382	+	93.6	4.3	Upstream	-853963	857562	Atxn7l3b	chr10	-	112362483	112366082	NM_001033474	putative ataxin-7-like protein 3B	NM_001033474	uc007has.1
IAPLTR1_Mm-ERVK-LTR	chr10	116043315	116043668	-	93.4	2.2	Upstream	-25101	121452	Cnot2	chr10	-	115922216	116018567	NM_001037847	CCR4-NOT transcription complex subunit 2 isoform	NM_001037847	uc007hcb.2
IAPLTR1_Mm-ERVK-LTR	chr10	116050064	116050432	-	93	3.4	Upstream	-31865	128216	Cnot2	chr10	-	115922216	116018567	NM_001037847	CCR4-NOT transcription complex subunit 2 isoform	NM_001037847	uc007hcb.2
IAPLTR1a_Mm-ERVK-LTR	chr10	117513186	117513523	+	95.3	1.6	Upstream	-65656	72009	Mdm1	chr10	+	117578842	117585195	M20824	nuclear protein MDM1 isoform 1	NM_010785	uc007hds.2
IAPLTR1a_Mm-ERVK-LTR	chr10	120601804	120602141	+	92.8	3.9	Upstream	-185418	241338	Lemd3	chr10	-	120360466	120416386	NM_001081193	inner nuclear membrane protein Man1	NM_001081193	uc007hfi.1
IAPLTR1a_Mm-ERVK-LTR	chr10	120605977	120606314	+	95.5	1.3	Upstream	-189591	245511	Lemd3	chr10	-	120360466	120416386	NM_001081193	inner nuclear membrane protein Man1	NM_001081193	uc007hfi.1
IAPLTR2a-ERVK-LTR	chr10	121580296	121580704	+	91.2	1.8	Upstream	-46138	61981	Tmem5	chr10	-	121518315	121534158	NM_153059	transmembrane protein 5	NM_153059	uc007hgd.1
IAPLTR2_Mm-ERVK-LTR	chr10	121740583	121741043	-	83	3.7	Upstream	-144511	149466	Avpr1a	chr10	+	121885554	121890509	NM_016847	vasopressin V1a receptor	NM_016847	uc007hge.1
IAPLTR1_Mm-ERVK-LTR	chr10	121803117	121803471	-	92.6	2.9	Upstream	-82083	87038	Avpr1a	chr10	+	121885554	121890509	NM_016847	vasopressin V1a receptor	NM_016847	uc007hge.1
IAPLTR1_Mm-ERVK-LTR	chr10	121807694	121808048	-	94.9	2.2	Upstream	-77506	82461	Avpr1a	chr10	+	121885554	121890509	NM_016847	vasopressin V1a receptor	NM_016847	uc007hge.1
IAPLTR2b-ERVK-LTR	chr10	121942723	121943049	+	93.7	4.6	Upstream	-173094	374666	Ppm1h	chr10	+	122115817	122317389	AK029461	protein phosphatase 1H isoform 2	NM_176919	uc007hgf.2
IAPLTR2b-ERVK-LTR	chr10	121949573	121949899	+	88.4	1.3	Upstream	-166244	367816	Ppm1h	chr10	+	122115817	122317389	AK029461	protein phosphatase 1H isoform 2	NM_176919	uc007hgf.2
IAPLTR2b-ERVK-LTR	chr10	123903800	123904064	+	85.7	7.8	Upstream	-2329	57744	4930503E24Rik	chr10	+	123906129	123961544	NR_028310	Mus musculus adult male testis cDNA, RIKEN full-length enriched library, clone:4930503E24 product:EUKARYOTIC TRANSLATION INITIATION FACTOR 3 SUBUNIT 2 (EIF-3 BETA) (EIF3 P36) (TGF-BETA RECEPTOR INTERACTING PROTEIN 1) (TRIP-1) homolog [Homo sapiens], full insert sequence.	NR_028310	uc011xpg.1
IAPLTR1a_Mm-ERVK-LTR	chr10	124013376	124013713	+	93.5	3.9	Upstream	-732591	734359	AK076845	chr10	+	124745967	124747735	AK076845	Mus musculus adult male testis cDNA, RIKEN full-length enriched library, clone:4930507A20 product:unclassifiable, full insert sequence.		uc007hha.1
IAPLTR1a_Mm-ERVK-LTR	chr10	124020138	124020475	+	95.3	1.4	Upstream	-725829	727597	AK076845	chr10	+	124745967	124747735	AK076845	Mus musculus adult male testis cDNA, RIKEN full-length enriched library, clone:4930507A20 product:unclassifiable, full insert sequence.		uc007hha.1
IAPLTR1_Mm-ERVK-LTR	chr10	124047639	124047993	+	93.6	2.1	Upstream	-698328	700096	AK076845	chr10	+	124745967	124747735	AK076845	Mus musculus adult male testis cDNA, RIKEN full-length enriched library, clone:4930507A20 product:unclassifiable, full insert sequence.		uc007hha.1
IAPLTR1a_Mm-ERVK-LTR	chr10	124117518	124117855	-	93.8	1.9	Upstream	-628112	629880	AK076845	chr10	+	124745967	124747735	AK076845	Mus musculus adult male testis cDNA, RIKEN full-length enriched library, clone:4930507A20 product:unclassifiable, full insert sequence.		uc007hha.1
IAPLTR2_Mm-ERVK-LTR	chr10	125642234	125642724	+	93.9	3.3	Upstream	-166796	169884	AK005576	chr10	+	125809030	125812118	AK005576	Mus musculus adult male testis cDNA, RIKEN full-length enriched library, clone:1700001C09 product:unclassifiable, full insert sequence.		uc007hhe.1
IAPLTR2a-ERVK-LTR	chr10	127266580	127266978	-	76.7	18.8	Gene-body	5707	16643	Rdh18-ps	chr10	+	127261271	127283621	NR_037604	Mus musculus adult male liver tumor cDNA, RIKEN full-length enriched library, clone:C730031D20 product:retinol dehydrogenase type 6, full insert sequence.	NR_037604	uc007hks.2
IAPLTR1_Mm-ERVK-LTR	chr10	128825871	128826236	-	95.3	2.8	Upstream	-47633	48572	Olfr786	chr10	+	128873869	128874808	NM_146549	olfactory receptor 786	NM_146549	uc007hpx.1
IAPLTR1a_Mm-ERVK-LTR	chr10	129362327	129362664	+	91.9	6.2	Upstream	-12995	13934	Olfr816	chr10	-	129348393	129349332	NM_146672	olfactory receptor 816	NM_146672	uc007hqx.1
IAPLTR1a_Mm-ERVK-LTR	chr10	129366370	129366707	+	95.5	1	Upstream	-17038	17977	Olfr816	chr10	-	129348393	129349332	NM_146672	olfactory receptor 816	NM_146672	uc007hqx.1
IAPLTR4-ERVK-LTR	chr11	3004762	3005103	+	79.9	6.8	Upstream	-19261	24131	Pisd-ps1	chr11	+	3024023	3028893	AK017116	SubName: Full=Putative uncharacterized protein 100044151;		uc007hro.1
IAPLTR1a_Mm-ERVK-LTR	chr11	5262616	5262953	+	91.7	2.1	Gene-body	19127	84011	Znrf3	chr11	-	5178605	5281743	AK133342	RecName: Full=Zinc/RING finger protein 3; Flags: Precursor;		uc007hwk.2
IAPLTR1a_Mm-ERVK-LTR	chr11	6041514	6041851	-	89.7	5.7	Gene-body	58603	36157	Nudcd3	chr11	-	6005694	6100454	NM_173748	nudC domain-containing protein 3	NM_173748	uc007hxy.2
IAPLTR2_Mm-ERVK-LTR	chr11	6687976	6688386	-	94.1	3.4	Upstream	-68346	72383	AK076664	chr11	-	6616003	6620040	AK076664	Mus musculus adult male testis cDNA, RIKEN full-length enriched library, clone:4930408D11 product:unclassifiable, full insert sequence.		uc007hze.1
IAPLTR2_Mm-ERVK-LTR	chr11	6691023	6691492	+	90.9	4.1	Upstream	-70983	75020	AK076664	chr11	-	6616003	6620040	AK076664	Mus musculus adult male testis cDNA, RIKEN full-length enriched library, clone:4930408D11 product:unclassifiable, full insert sequence.		uc007hze.1
IAPLTR2_Mm-ERVK-LTR	chr11	6699791	6700270	+	90.6	2.3	Upstream	-79751	83788	AK076664	chr11	-	6616003	6620040	AK076664	Mus musculus adult male testis cDNA, RIKEN full-length enriched library, clone:4930408D11 product:unclassifiable, full insert sequence.		uc007hze.1
IAPLTR1a_Mm-ERVK-LTR	chr11	7475705	7476054	-	89.3	4.6	Upstream	-362128	369959	Igfbp3	chr11	-	7106095	7113926	NM_008343	insulin-like growth factor-binding protein 3	NM_008343	uc007hzi.1
IAPLTR2_Mm-ERVK-LTR	chr11	8837895	8838338	+	88.5	6.5	Upstream	-56435	63790	Pkd1l1	chr11	-	8774105	8781460	AB061684	Mus musculus Pkd1l1 mRNA for polycystin-1L1, partial cds.		uc007hzo.1
IAPLTR2_Mm-ERVK-LTR	chr11	8912654	8913135	-	84.8	6.8	Upstream	-1995	19991	Hus1	chr11	-	8893144	8911140	NM_008316	checkpoint protein HUS1	NM_008316	uc007hzq.1
IAPLTR2_Mm-ERVK-LTR	chr11	8984765	8985158	-	79.6	4	Upstream	-32852	51015	Upp1	chr11	+	9018010	9036173	NM_001159401	uridine phosphorylase 1	NM_001159401	uc007hzx.2
IAPLTR1_Mm-ERVK-LTR	chr11	9607988	9608340	-	93.9	1.3	Upstream	-639256	639286	DQ556351	chr11	+	10247596	10247626	DQ556351	DQ556351		uc007iab.1
IAPLTR1_Mm-ERVK-LTR	chr11	9614719	9615071	-	91.4	5.2	Upstream	-632525	632555	DQ556351	chr11	+	10247596	10247626	DQ556351	DQ556351		uc007iab.1
IAPLTR2a-ERVK-LTR	chr11	9779593	9780093	-	78.9	8.8	Upstream	-467503	467533	DQ556351	chr11	+	10247596	10247626	DQ556351	DQ556351		uc007iab.1
IAPLTR2b-ERVK-LTR	chr11	10286268	10286580	+	85.9	9.5	Upstream	-727750	877261	Vwc2	chr11	+	11014018	11163529	NM_177033	brorin precursor	NM_177033	uc007iac.1
IAPLTR1a_Mm-ERVK-LTR	chr11	10660316	10660653	+	92.2	3.7	Upstream	-353702	503213	Vwc2	chr11	+	11014018	11163529	NM_177033	brorin precursor	NM_177033	uc007iac.1
IAPLTR1a_Mm-ERVK-LTR	chr11	10667083	10667419	+	94.4	1.2	Upstream	-346935	496446	Vwc2	chr11	+	11014018	11163529	NM_177033	brorin precursor	NM_177033	uc007iac.1
IAPLTR1_Mm-ERVK-LTR	chr11	12407311	12407648	-	92.5	2.1	Upstream	-42685	270970	Cobl	chr11	-	12136678	12364963	NM_172496	protein cordon-bleu	NM_172496	uc007ibd.2
IAPLTR1_Mm-ERVK-LTR	chr11	12412266	12412603	-	92.4	5.7	Upstream	-47640	275925	Cobl	chr11	-	12136678	12364963	NM_172496	protein cordon-bleu	NM_172496	uc007ibd.2
IAPLTR1a_Mm-ERVK-LTR	chr11	12461911	12462249	+	95	2.8	Upstream	-96948	325233	Cobl	chr11	-	12136678	12364963	NM_172496	protein cordon-bleu	NM_172496	uc007ibd.2
IAPLTR1a_Mm-ERVK-LTR	chr11	12468694	12469032	+	95.4	1.4	Upstream	-103731	332016	Cobl	chr11	-	12136678	12364963	NM_172496	protein cordon-bleu	NM_172496	uc007ibd.2
IAPLTR2a-ERVK-LTR	chr11	12826678	12827100	-	87.3	6.9	Upstream	-462137	690422	Cobl	chr11	-	12136678	12364963	NM_172496	protein cordon-bleu	NM_172496	uc007ibd.2
IAPLTR1_Mm-ERVK-LTR	chr11	12854025	12854375	-	91.3	2.3	Upstream	-489412	717697	Cobl	chr11	-	12136678	12364963	NM_172496	protein cordon-bleu	NM_172496	uc007ibd.2
IAPLTR2a-ERVK-LTR	chr11	13063111	13063456	+	85.5	9.9	Upstream	-698148	926433	Cobl	chr11	-	12136678	12364963	NM_172496	protein cordon-bleu	NM_172496	uc007ibd.2
IAPLTR2_Mm-ERVK-LTR	chr11	13772873	13773365	+	86.7	7.8	Upstream	-393189	393216	AB351165	chr11	+	14166062	14166089	AB351165	AB351165		uc011xrr.1
IAPLTR2_Mm-ERVK-LTR	chr11	13775364	13775842	+	90.6	2.1	Upstream	-390698	390725	AB351165	chr11	+	14166062	14166089	AB351165	AB351165		uc011xrr.1
IAPLTR2_Mm-ERVK-LTR	chr11	13856032	13856531	+	86.3	7.1	Upstream	-310030	310057	AB351165	chr11	+	14166062	14166089	AB351165	AB351165		uc011xrr.1
IAPLTR2a-ERVK-LTR	chr11	14341596	14341981	-	85.5	2.5	Upstream	-157261	158338	Pom121l12	chr11	+	14499242	14500319	NM_001164166	POM121 membrane glycoprotein-like 12	NM_001164166	uc007ibi.2
IAPLTR2a-ERVK-LTR	chr11	14796621	14797012	-	89.9	2	Upstream	-297807	336655	AK006701	chr11	-	14460357	14499205	AK006701	Mus musculus adult male testis cDNA, RIKEN full-length enriched library, clone:1700046C09 product:unclassifiable, full insert sequence.		uc007ibh.1
IAPLTR2a-ERVK-LTR	chr11	14799673	14800064	-	91.5	5	Upstream	-300859	339707	AK006701	chr11	-	14460357	14499205	AK006701	Mus musculus adult male testis cDNA, RIKEN full-length enriched library, clone:1700046C09 product:unclassifiable, full insert sequence.		uc007ibh.1
IAPLTR1_Mm-ERVK-LTR	chr11	15127691	15128088	+	90.7	6.4	Upstream	-628486	667334	AK006701	chr11	-	14460357	14499205	AK006701	Mus musculus adult male testis cDNA, RIKEN full-length enriched library, clone:1700046C09 product:unclassifiable, full insert sequence.		uc007ibh.1
IAPLTR2_Mm-ERVK-LTR	chr11	15234146	15234571	-	89.1	5.7	Upstream	-735366	774214	AK006701	chr11	-	14460357	14499205	AK006701	Mus musculus adult male testis cDNA, RIKEN full-length enriched library, clone:1700046C09 product:unclassifiable, full insert sequence.		uc007ibh.1
IAPLTR2a-ERVK-LTR	chr11	15759818	15760212	+	87.8	6.4	Upstream	-241568	241598	DQ555424	chr11	-	15518220	15518250	DQ555424	DQ555424		uc007ibj.1
IAPLTR2a-ERVK-LTR	chr11	15762348	15762742	+	90.2	1.9	Upstream	-244098	244128	DQ555424	chr11	-	15518220	15518250	DQ555424	DQ555424		uc007ibj.1
IAPLTR1a_Mm-ERVK-LTR	chr11	15783680	15784017	+	93.1	3.6	Upstream	-265430	265460	DQ555424	chr11	-	15518220	15518250	DQ555424	DQ555424		uc007ibj.1
IAPLTR1a_Mm-ERVK-LTR	chr11	15787467	15787803	+	93.8	2.7	Upstream	-269217	269247	DQ555424	chr11	-	15518220	15518250	DQ555424	DQ555424		uc007ibj.1
IAPLTR2b-ERVK-LTR	chr11	16104264	16104596	-	83.3	2.6	Upstream	-53130	79958	Vstm2a	chr11	+	16157726	16184554	NM_145967	V-set and transmembrane domain-containing	NM_145967	uc007ibk.2
IAPLTR2_Mm-ERVK-LTR	chr11	16132311	16132798	+	92.1	1.7	Upstream	-25415	52243	Vstm2a	chr11	+	16157726	16184554	NM_145967	V-set and transmembrane domain-containing	NM_145967	uc007ibk.2
IAPLTR2a-ERVK-LTR	chr11	16824228	16824619	+	92.8	4.4	Upstream	-27149	30547	Fbxo48	chr11	+	16851377	16854775	AK041978	F-box only protein 48	NM_176982	uc007ibt.1
IAPLTR2b-ERVK-LTR	chr11	17602481	17602806	+	92.1	5.2	Upstream	-251491	252620	AK019730	chr11	+	17853972	17855101	AK019730	Mus musculus adult male hippocampus cDNA, RIKEN full-length enriched library, clone:2900053O20 product:unclassifiable, full insert sequence.		uc007ich.1
IAPLTR2_Mm-ERVK-LTR	chr11	18706341	18706823	-	93.7	3.3	Upstream	-202307	204363	Gm16140	chr11	+	18909130	18911186	BC086661	SubName: Full=Novel protein;		uc011xrv.1
IAPLTR1_Mm-ERVK-LTR	chr11	19466139	19466536	-	92.9	1.9	Upstream	-357908	452553	Spred2	chr11	+	19824444	19919089	AK153700	sprouty-related, EVH1 domain-containing protein	NM_033523	uc007icq.1
IAPLTR1_Mm-ERVK-LTR	chr11	19470185	19470582	-	93.4	5.4	Upstream	-353862	448507	Spred2	chr11	+	19824444	19919089	AK153700	sprouty-related, EVH1 domain-containing protein	NM_033523	uc007icq.1
IAPLTR2_Mm-ERVK-LTR	chr11	19737356	19737836	-	91.2	3.9	Upstream	-86608	181253	Spred2	chr11	+	19824444	19919089	AK153700	sprouty-related, EVH1 domain-containing protein	NM_033523	uc007icq.1
IAPLTR2a-ERVK-LTR	chr11	20081586	20082005	+	89.6	6.2	Upstream	-20018	37904	Rab1	chr11	+	20101604	20119490	AK050526	ras-related protein Rab-1A	NM_008996	uc007icu.1
IAPLTR2_Mm-ERVK-LTR	chr11	20409103	20409561	-	92.7	2	Upstream	-33694	143465	Sertad2	chr11	+	20443255	20553026	NM_021372	SERTA domain-containing protein 2	NM_021372	uc007idc.1
IAPLTR2_Mm-ERVK-LTR	chr11	20411428	20411885	-	92	4.1	Upstream	-31370	141141	Sertad2	chr11	+	20443255	20553026	NM_021372	SERTA domain-containing protein 2	NM_021372	uc007idc.1
IAPLTR2a-ERVK-LTR	chr11	21679478	21679873	+	93.2	3.1	Gene-body	207195	119211	AV249152	chr11	+	21472283	21798689	NM_145425	WD repeat-containing protein C2orf86 homolog	NM_145425	uc007idx.1
IAPLTR1_Mm-ERVK-LTR	chr11	22235227	22235612	-	94.1	1.2	Gene-body	6683	225257	Ehbp1	chr11	-	22010355	22242295	AK076625	EH domain-binding protein 1	NM_153078	uc007iec.1
IAPLTR1_Mm-ERVK-LTR	chr11	22240154	22240539	-	93	3.7	Gene-body	1756	230184	Ehbp1	chr11	-	22010355	22242295	AK076625	EH domain-binding protein 1	NM_153078	uc007iec.1
IAPLTR1_Mm-ERVK-LTR	chr11	22482654	22483036	+	92.8	2.4	Upstream	-34756	35836	AK087392	chr11	+	22517410	22518490	AK087392	Mus musculus 0 day neonate eyeball cDNA, RIKEN full-length enriched library, clone:E130006B18 product:unclassifiable, full insert sequence.		uc007ief.1
IAPLTR2_Mm-ERVK-LTR	chr11	22586230	22586717	+	89	4.3	Upstream	-285798	288678	Zrsr1	chr11	+	22872028	22874908	NM_011663	U2 small nuclear ribonucleoprotein auxiliary	NM_011663	uc007iem.1
IAPLTR1a_Mm-ERVK-LTR	chr11	23118582	23118934	-	95.2	1.3	Upstream	-37106	78663	Xpo1	chr11	+	23156040	23197597	NM_134014	exportin-1	NM_134014	uc007iet.1
IAPLTR1a_Mm-ERVK-LTR	chr11	23125322	23125674	-	94.5	3.2	Upstream	-30366	71923	Xpo1	chr11	+	23156040	23197597	NM_134014	exportin-1	NM_134014	uc007iet.1
IAPLTR1a_Mm-ERVK-LTR	chr11	23142799	23143128	-	89.5	3.5	Upstream	-12912	54469	Xpo1	chr11	+	23156040	23197597	NM_134014	exportin-1	NM_134014	uc007iet.1
IAPLTR2_Mm-ERVK-LTR	chr11	25927816	25928243	+	86.8	3.7	Gene-body	182760	410971	5730522E02Rik	chr11	-	25516845	26110576	NR_027973	Mus musculus 8 days embryo whole body cDNA, RIKEN full-length enriched library, clone:5730522E02 product:unclassifiable, full insert sequence.	NR_027973	uc011xsi.1
IAPLTR1_Mm-ERVK-LTR	chr11	26455445	26455829	+	96.3	2.1	Gene-body	36282	84044	Vrk2	chr11	-	26371401	26491727	BC013520	serine/threonine-protein kinase VRK2	NM_027260	uc011xsk.1
IAPLTR1a_Mm-ERVK-LTR	chr11	27037767	27038100	+	93.3	1.6	Upstream	-543847	666366	Vrk2	chr11	-	26371401	26493920	NM_027260	serine/threonine-protein kinase VRK2	NM_027260	uc007igf.2
IAPLTR2a-ERVK-LTR	chr11	27315068	27315458	-	92.5	1.6	Upstream	-821538	944057	Vrk2	chr11	-	26371401	26493920	NM_027260	serine/threonine-protein kinase VRK2	NM_027260	uc007igf.2
IAPLTR2a-ERVK-LTR	chr11	27317334	27317724	-	89.4	5.2	Upstream	-823804	946323	Vrk2	chr11	-	26371401	26493920	NM_027260	serine/threonine-protein kinase VRK2	NM_027260	uc007igf.2
IAPLTR2_Mm-ERVK-LTR	chr11	27688296	27688772	+	85.5	4.7	Upstream	-957894	957980	Mir216b	chr11	+	28646190	28646276	NR_030419	Mus musculus microRNA 216b (Mir216b), microRNA.	NR_030419	uc011xsl.1
IAPLTR1_Mm-ERVK-LTR	chr11	27851067	27851436	-	94.9	1.6	Upstream	-794754	794840	Mir216b	chr11	+	28646190	28646276	NR_030419	Mus musculus microRNA 216b (Mir216b), microRNA.	NR_030419	uc011xsl.1
IAPLTR1_Mm-ERVK-LTR	chr11	27856689	27857058	-	93.6	3.5	Upstream	-789132	789218	Mir216b	chr11	+	28646190	28646276	NR_030419	Mus musculus microRNA 216b (Mir216b), microRNA.	NR_030419	uc011xsl.1
IAPLTR2_Mm-ERVK-LTR	chr11	27859457	27859864	-	91.2	5.1	Upstream	-786326	786412	Mir216b	chr11	+	28646190	28646276	NR_030419	Mus musculus microRNA 216b (Mir216b), microRNA.	NR_030419	uc011xsl.1
IAPLTR2a-ERVK-LTR	chr11	27952457	27952843	+	83.5	5.7	Upstream	-693733	693819	Mir216b	chr11	+	28646190	28646276	NR_030419	Mus musculus microRNA 216b (Mir216b), microRNA.	NR_030419	uc011xsl.1
IAPLTR1a_Mm-ERVK-LTR	chr11	27997283	27997620	+	94	3.3	Upstream	-648907	648993	Mir216b	chr11	+	28646190	28646276	NR_030419	Mus musculus microRNA 216b (Mir216b), microRNA.	NR_030419	uc011xsl.1
IAPLTR1a_Mm-ERVK-LTR	chr11	28004066	28004403	+	95.4	1.4	Upstream	-642124	642210	Mir216b	chr11	+	28646190	28646276	NR_030419	Mus musculus microRNA 216b (Mir216b), microRNA.	NR_030419	uc011xsl.1
IAPLTR1_Mm-ERVK-LTR	chr11	29024556	29024893	+	92.5	5.3	Upstream	-6194	37272	Pnpt1	chr11	+	29030750	29061828	NM_027869	polyribonucleotide nucleotidyltransferase 1,	NM_027869	uc007igp.1
IAPLTR1_Mm-ERVK-LTR	chr11	29029440	29029777	+	93.1	1.4	Upstream	-1310	32388	Pnpt1	chr11	+	29030750	29061828	NM_027869	polyribonucleotide nucleotidyltransferase 1,	NM_027869	uc007igp.1
IAPLTR2_Mm-ERVK-LTR	chr11	29063887	29064372	+	92.4	3.3	Upstream	-9019	45753	Smek2	chr11	+	29072906	29109640	AK166627	serine/threonine-protein phosphatase 4	NM_134034	uc007igq.2
IAPLTR2_Mm-ERVK-LTR	chr11	29066230	29066632	-	93	3.8	Upstream	-6274	43008	Smek2	chr11	+	29072906	29109640	AK166627	serine/threonine-protein phosphatase 4	NM_134034	uc007igq.2
IAPLTR2_Mm-ERVK-LTR	chr11	29180144	29180671	+	92.1	4.6	Upstream	-32872	58609	Ccdc104	chr11	-	29121535	29147272	NM_025740	coiled-coil domain-containing protein 104	NM_025740	uc007igu.1
IAPLTR2_Mm-ERVK-LTR	chr11	29182679	29183031	+	83.5	2.9	Upstream	-35407	61144	Ccdc104	chr11	-	29121535	29147272	NM_025740	coiled-coil domain-containing protein 104	NM_025740	uc007igu.1
IAPLTR2_Mm-ERVK-LTR	chr11	30218429	30218852	+	92.8	4.6	Upstream	-50254	101768	AK137356	chr11	-	30116661	30168175	AK137356	Mus musculus 16 days neonate cerebellum cDNA, RIKEN full-length enriched library, clone:9630025L12 product:spectrin beta 2, full insert sequence.		uc007ihu.1
IAPLTR2b-ERVK-LTR	chr11	30642417	30642766	+	91.5	2.8	Upstream	-29357	137944	Psme4	chr11	+	30671774	30780361	NM_134013	proteasome activator complex subunit 4	NM_134013	uc007ihx.1
IAPLTR2_Mm-ERVK-LTR	chr11	31112785	31113235	+	88.3	5.4	Upstream	-226420	236077	Chac2	chr11	-	30876708	30886365	NM_026527	cation transport regulator-like protein 2	NM_026527	uc007iih.1
IAPLTR2_Mm-ERVK-LTR	chr11	31115162	31115612	+	88.9	5	Upstream	-228797	238454	Chac2	chr11	-	30876708	30886365	NM_026527	cation transport regulator-like protein 2	NM_026527	uc007iih.1
IAPLTR2_Mm-ERVK-LTR	chr11	31347447	31347923	-	95.3	1.9	Upstream	-77862	88483	Stc2	chr11	-	31259440	31270061	NM_011491	stanniocalcin-2 precursor	NM_011491	uc007iik.1
IAPLTR2_Mm-ERVK-LTR	chr11	31676643	31677140	+	68.7	6.7	Upstream	-94235	96431	Cpeb4	chr11	+	31770878	31773074	AK162101	cytoplasmic polyadenylation element-binding	NM_026252	uc007iip.1
IAPLTR1a_Mm-ERVK-LTR	chr11	38295037	38295374	+	93.4	3.2	Downstream	38475	10012	AK145334	chr11	-	38305049	38333512	AK145334	Mus musculus 1 cell embryo 1 cell cDNA, RIKEN full-length enriched library, clone:I0C0010N11 product:unclassifiable, full insert sequence.		uc007iln.1
IAPLTR1a_Mm-ERVK-LTR	chr11	38300490	38300827	+	95.7	1.7	Downstream	33022	4559	AK145334	chr11	-	38305049	38333512	AK145334	Mus musculus 1 cell embryo 1 cell cDNA, RIKEN full-length enriched library, clone:I0C0010N11 product:unclassifiable, full insert sequence.		uc007iln.1
IAPLTR2b-ERVK-LTR	chr11	39091754	39091959	-	86.5	8.7	Upstream	-758447	786910	AK145334	chr11	-	38305049	38333512	AK145334	Mus musculus 1 cell embryo 1 cell cDNA, RIKEN full-length enriched library, clone:I0C0010N11 product:unclassifiable, full insert sequence.		uc007iln.1
IAPLTR1a_Mm-ERVK-LTR	chr11	39877245	39877583	-	94	2.6	Upstream	-669560	675966	Nudcd2	chr11	+	40547143	40553549	NM_026023	nudC domain-containing protein 2	NM_026023	uc007ily.1
IAPLTR1a_Mm-ERVK-LTR	chr11	39883987	39884325	-	92.1	4.7	Upstream	-662818	669224	Nudcd2	chr11	+	40547143	40553549	NM_026023	nudC domain-containing protein 2	NM_026023	uc007ily.1
IAPLTR2_Mm-ERVK-LTR	chr11	41167692	41168108	+	86.3	5.2	Upstream	-356153	614497	AK049168	chr11	+	41523845	41782189	AK049168	Mus musculus ES cells cDNA, RIKEN full-length enriched library, clone:C330007N08 product:unclassifiable, full insert sequence.		uc007ima.1
IAPLTR1a_Mm-ERVK-LTR	chr11	43476985	43477319	+	95	1.7	Upstream	-18514	43710	Pwwp2a	chr11	+	43495499	43520695	NM_027557	PWWP domain-containing protein 2A isoform b	NM_027557	uc007imu.2
IAPLTR2_Mm-ERVK-LTR	chr11	44197809	44198268	+	91.8	4	Upstream	-15755	29710	Il12b	chr11	+	44213564	44227519	NM_008352	interleukin-12 subunit beta precursor	NM_008352	uc007inb.1
IAPLTR2_Mm-ERVK-LTR	chr11	44200077	44200536	+	90.4	1.8	Upstream	-13487	27442	Il12b	chr11	+	44213564	44227519	NM_008352	interleukin-12 subunit beta precursor	NM_008352	uc007inb.1
IAPLTR2_Mm-ERVK-LTR	chr11	49412461	49412917	-	85.3	4	Upstream	-10263	53324	Flt4	chr11	+	49423180	49466241	NM_008029	vascular endothelial growth factor receptor 3	NM_008029	uc007iqu.2
IAPLTR1a_Mm-ERVK-LTR	chr11	50258687	50259021	+	89.1	4.6	Upstream	-14074	55883	Rufy1	chr11	-	50202804	50244613	NM_172557	RUN and FYVE domain-containing protein 1	NM_172557	uc007isn.1
IAPLTR1_Mm-ERVK-LTR	chr11	51251217	51251569	+	94.8	2.5	Gene-body	147796	146210	Col23a1	chr11	+	51103421	51397427	NM_153393	collagen alpha-1(XXIII) chain	NM_153393	uc007itv.2
IAPLTR1_Mm-ERVK-LTR	chr11	51255204	51255556	+	95.5	1.4	Gene-body	151783	142223	Col23a1	chr11	+	51103421	51397427	NM_153393	collagen alpha-1(XXIII) chain	NM_153393	uc007itv.2
IAPLTR1_Mm-ERVK-LTR	chr11	51478547	51478884	-	93.2	1.4	Upstream	-14309	22294	N4bp3	chr11	-	51456590	51464575	NM_145974	NEDD4-binding protein 3	NM_145974	uc007iue.1
IAPLTR2_Mm-ERVK-LTR	chr11	53522730	53523235	+	85	5.4	Upstream	-1909	59710	Rad50	chr11	-	53463020	53520821	NM_009012	DNA repair protein RAD50	NM_009012	uc007iwt.1
IAPLTR2_Mm-ERVK-LTR	chr11	55006136	55006611	+	90.2	6.2	Gene-body	5048	916	AK014841	chr11	-	55005220	55011184	AK014841	Mus musculus adult male testis cDNA, RIKEN full-length enriched library, clone:4921508A21 product:weakly similar to PALE EAR (EP MUTANT ALLELE) (FRAGMENT) [Mus musculus], full insert sequence.		uc007izb.1
IAPLTR1_Mm-ERVK-LTR	chr11	55054428	55054796	-	89.5	4.2	Upstream	-43612	49576	AK014841	chr11	-	55005220	55011184	AK014841	Mus musculus adult male testis cDNA, RIKEN full-length enriched library, clone:4921508A21 product:weakly similar to PALE EAR (EP MUTANT ALLELE) (FRAGMENT) [Mus musculus], full insert sequence.		uc007izb.1
IAPLTR2b-ERVK-LTR	chr11	57548368	57548715	+	91.2	4.3	Gene-body	89425	52634	Galnt10	chr11	+	57458943	57601002	NM_134189	polypeptide N-acetylgalactosaminyltransferase	NM_134189	uc007jab.1
IAPLTR2_Mm-ERVK-LTR	chr11	58335173	58335736	-	86.2	4.8	Upstream	-19680	20637	Olfr331	chr11	-	58315099	58316056	NM_001011861	olfactory receptor 331	NM_001011861	uc007jbq.1
IAPLTR1_Mm-ERVK-LTR	chr11	61233870	61234238	+	93.4	3	Upstream	-42293	76969	Slc47a1	chr11	-	61156901	61191577	NM_026183	multidrug and toxin extrusion protein 1	NM_026183	uc007jhi.2
IAPLTR1_Mm-ERVK-LTR	chr11	61240713	61241081	+	95.2	1.5	Upstream	-49136	83812	Slc47a1	chr11	-	61156901	61191577	NM_026183	multidrug and toxin extrusion protein 1	NM_026183	uc007jhi.2
IAPLTR1_Mm-ERVK-LTR	chr11	63281218	63281630	+	94	3.4	Upstream	-463582	468602	AK133035	chr11	-	62812616	62817636	AK133035	Mus musculus adult male testis cDNA, RIKEN full-length enriched library, clone:4930452L02 product:unclassifiable, full insert sequence.		uc007jkk.1
IAPLTR1_Mm-ERVK-LTR	chr11	63287996	63288393	+	94.8	0.9	Upstream	-470360	475380	AK133035	chr11	-	62812616	62817636	AK133035	Mus musculus adult male testis cDNA, RIKEN full-length enriched library, clone:4930452L02 product:unclassifiable, full insert sequence.		uc007jkk.1
IAPLTR1_Mm-ERVK-LTR	chr11	64605546	64605976	+	94.3	2.7	Upstream	-186990	210032	Elac2	chr11	+	64792536	64815578	NM_023479	zinc phosphodiesterase ELAC protein 2	NM_023479	uc007jks.2
IAPLTR1_Mm-ERVK-LTR	chr11	64610525	64610955	+	93.7	1.7	Upstream	-182011	205053	Elac2	chr11	+	64792536	64815578	NM_023479	zinc phosphodiesterase ELAC protein 2	NM_023479	uc007jks.2
IAPLTR1_Mm-ERVK-LTR	chr11	65265281	65265646	-	95.5	2	Upstream	-164311	174491	AK042647	chr11	-	65091155	65101335	AK042647	Mus musculus 7 days neonate cerebellum cDNA, RIKEN full-length enriched library, clone:A730013G04 product:unclassifiable, full insert sequence.		uc007jla.1
IAPLTR1a_Mm-ERVK-LTR	chr11	66761345	66761683	-	95.3	1.4	Upstream	-1095	42550	Gm12298	chr11	-	66719133	66760588	NR_033539	Mus musculus 10 day old male pancreas cDNA, RIKEN full-length enriched library, clone:1810033F07 product:hypothetical protein, full insert sequence.	NR_033539	uc011xwk.1
IAPLTR1a_Mm-ERVK-LTR	chr11	66767520	66767858	-	94.1	2.6	Upstream	-7270	48725	Gm12298	chr11	-	66719133	66760588	NR_033539	Mus musculus 10 day old male pancreas cDNA, RIKEN full-length enriched library, clone:1810033F07 product:hypothetical protein, full insert sequence.	NR_033539	uc011xwk.1
IAPLTR2b-ERVK-LTR	chr11	66943212	66943549	+	90.1	4.6	Upstream	-9630	17250	AK010044	chr11	-	66925962	66933582	AK010044	Mus musculus adult male tongue cDNA, RIKEN full-length enriched library, clone:2310065F04 product:unclassifiable, full insert sequence.		uc007jma.1
IAPLTR2b-ERVK-LTR	chr11	66945538	66945875	+	87.4	2.8	Upstream	-11956	19576	AK010044	chr11	-	66925962	66933582	AK010044	Mus musculus adult male tongue cDNA, RIKEN full-length enriched library, clone:2310065F04 product:unclassifiable, full insert sequence.		uc007jma.1
IAPLTR2_Mm-ERVK-LTR	chr11	70139909	70140341	+	62	10.8	Upstream	-3889	10795	Alox12e	chr11	-	70129114	70136020	NM_145684	arachidonate 12-lipoxygenase, epidermal-type	NM_145684	uc007jun.1
IAPLTR2_Mm-ERVK-LTR	chr11	70853773	70854241	-	91.9	2	Upstream	-7122	8799	6330403K07Rik	chr11	-	70845442	70847119	NM_134022	hypothetical protein LOC103712	NM_134022	uc007jxo.1
IAPLTR1a_Mm-ERVK-LTR	chr11	71741473	71741810	+	86.9	9.6	Upstream	-114530	119399	Fam64a	chr11	+	71856003	71860872	NM_144526	family with sequence similarity 64, member A	NM_144526	uc007jxz.1
IAPLTR2a-ERVK-LTR	chr11	72876965	72877368	+	74.1	6.9	Gene-body	220	20116	1200014J11Rik	chr11	+	72877185	72897081	BC053720	ELG protein	NM_025818	uc007jzw.2
IAPLTR1_Mm-ERVK-LTR	chr11	73549459	73549825	-	93.6	1.5	Upstream	-50616	51552	Olfr390	chr11	+	73600441	73601377	NM_146347	olfactory receptor 390	NM_146347	uc007kbb.1
IAPLTR1_Mm-ERVK-LTR	chr11	73553945	73554311	-	92.3	4.9	Upstream	-46130	47066	Olfr390	chr11	+	73600441	73601377	NM_146347	olfactory receptor 390	NM_146347	uc007kbb.1
IAPLTR1a_Mm-ERVK-LTR	chr11	73942409	73942745	+	91.9	6.8	Upstream	-26248	27196	Olfr402	chr11	+	73968657	73969605	NM_146708	olfactory receptor 402	NM_146708	uc007kbn.1
IAPLTR1a_Mm-ERVK-LTR	chr11	73949202	73949538	+	96	1	Upstream	-19455	20403	Olfr402	chr11	+	73968657	73969605	NM_146708	olfactory receptor 402	NM_146708	uc007kbn.1
IAPLTR1_Mm-ERVK-LTR	chr11	74033194	74033547	-	94.8	1.1	Upstream	-12756	13848	Olfr43	chr11	-	74019699	74020791	NM_146711	olfactory receptor 43	NM_146711	uc007kbp.2
IAPLTR1_Mm-ERVK-LTR	chr11	74039891	74040244	-	93.1	4.1	Upstream	-19453	20545	Olfr43	chr11	-	74019699	74020791	NM_146711	olfactory receptor 43	NM_146711	uc007kbp.2
IAPLTR1_Mm-ERVK-LTR	chr11	74353678	74354065	+	93.1	3.3	Gene-body	49982	156694	Rap1gap2	chr11	-	74196984	74403660	NM_001015046	rap1 GTPase-activating protein 2	NM_001015046	uc007kbx.1
IAPLTR1_Mm-ERVK-LTR	chr11	74358511	74358898	+	91.4	1.7	Gene-body	45149	161527	Rap1gap2	chr11	-	74196984	74403660	NM_001015046	rap1 GTPase-activating protein 2	NM_001015046	uc007kbx.1
IAPLTR1a_Mm-ERVK-LTR	chr11	79554993	79555327	-	93.9	1.6	Upstream	-66697	71454	AK019731	chr11	-	79483873	79488630	AK019731	Mus musculus adult male testis cDNA, RIKEN full-length enriched library, clone:1700020F10 product:unclassifiable, full insert sequence.		uc007kkw.1
IAPLTR1a_Mm-ERVK-LTR	chr11	79559047	79559381	-	90.1	5.5	Upstream	-70751	75508	AK019731	chr11	-	79483873	79488630	AK019731	Mus musculus adult male testis cDNA, RIKEN full-length enriched library, clone:1700020F10 product:unclassifiable, full insert sequence.		uc007kkw.1
IAPLTR1a_Mm-ERVK-LTR	chr11	79686164	79686496	+	92.1	5.3	Upstream	-89775	90684	AK078931	chr11	-	79595480	79596389	AK078931	Mus musculus adult male cecum cDNA, RIKEN full-length enriched library, clone:9130204K15 product:unclassifiable, full insert sequence.		uc007kky.1
IAPLTR1a_Mm-ERVK-LTR	chr11	79690217	79690549	+	93.5	1.9	Upstream	-93828	94737	AK078931	chr11	-	79595480	79596389	AK078931	Mus musculus adult male cecum cDNA, RIKEN full-length enriched library, clone:9130204K15 product:unclassifiable, full insert sequence.		uc007kky.1
IAPLTR2b-ERVK-LTR	chr11	80829183	80829517	+	92.5	4.2	Gene-body	137222	135517	Accn1	chr11	-	80693666	80966405	NM_007384	amiloride-sensitive cation channel 1, neuronal	NM_007384	uc007kml.1
IAPLTR1_Mm-ERVK-LTR	chr11	81358982	81359364	+	91.1	3.5	Gene-body	422916	665316	Accn1	chr11	-	80693666	81781898	NM_001034013	amiloride-sensitive cation channel 1, neuronal	NM_001034013	uc007kmm.1
IAPLTR1_Mm-ERVK-LTR	chr11	81365811	81366193	+	94.2	1.7	Gene-body	416087	672145	Accn1	chr11	-	80693666	81781898	NM_001034013	amiloride-sensitive cation channel 1, neuronal	NM_001034013	uc007kmm.1
IAPLTR1a_Mm-ERVK-LTR	chr11	82147520	82147857	-	95.2	2.4	Upstream	-54544	111972	Tmem132e	chr11	+	82202401	82259829	NM_023438	transmembrane protein 132E precursor	NM_023438	uc007kmv.1
IAPLTR1a_Mm-ERVK-LTR	chr11	82151494	82151831	-	93.5	5.7	Upstream	-50570	107998	Tmem132e	chr11	+	82202401	82259829	NM_023438	transmembrane protein 132E precursor	NM_023438	uc007kmv.1
IAPLTR1_Mm-ERVK-LTR	chr11	85099072	85099424	-	95.5	1.3	Upstream	-25331	61149	Ppm1d	chr11	+	85124755	85160573	NM_016910	protein phosphatase 1D	NM_016910	uc007krl.2
IAPLTR1_Mm-ERVK-LTR	chr11	85105830	85106182	-	93.1	2.7	Upstream	-18573	54391	Ppm1d	chr11	+	85124755	85160573	NM_016910	protein phosphatase 1D	NM_016910	uc007krl.2
IAPLTR2a-ERVK-LTR	chr11	85107302	85107667	-	88.4	3.7	Upstream	-17088	52906	Ppm1d	chr11	+	85124755	85160573	NM_016910	protein phosphatase 1D	NM_016910	uc007krl.2
IAPLTR2a-ERVK-LTR	chr11	85252945	85253339	-	88.7	2.3	Gene-body	85244	386221	Bcas3	chr11	+	85168095	85639560	BC118966	breast carcinoma-amplified sequence 3 homolog	NM_001166643	uc007krt.2
IAPLTR2b-ERVK-LTR	chr11	86638197	86638525	+	88.2	5.8	Upstream	-17035	55847	Dhx40	chr11	-	86582350	86621162	NM_026191	probable ATP-dependent RNA helicase DHX40	NM_026191	uc007ktc.1
IAPLTR1a_Mm-ERVK-LTR	chr11	86659144	86659481	+	95	2.3	Upstream	-37982	76794	Dhx40	chr11	-	86582350	86621162	NM_026191	probable ATP-dependent RNA helicase DHX40	NM_026191	uc007ktc.1
IAPLTR1a_Mm-ERVK-LTR	chr11	86663322	86663659	+	94.7	1.4	Upstream	-42160	80972	Dhx40	chr11	-	86582350	86621162	NM_026191	probable ATP-dependent RNA helicase DHX40	NM_026191	uc007ktc.1
IAPLTR2_Mm-ERVK-LTR	chr11	87835052	87835508	+	75.5	5.7	Upstream	-23252	42026	Dynll2	chr11	-	87793026	87811800	NM_001168471	dynein light chain 2, cytoplasmic	NM_001168471	uc007kvb.2
IAPLTR1_Mm-ERVK-LTR	chr11	88772268	88772635	-	94.4	2.1	Upstream	-46735	80530	Akap1	chr11	-	88692105	88725900	NM_001042541	A-kinase anchor protein 1, mitochondrial	NM_001042541	uc007kvw.1
IAPLTR2_Mm-ERVK-LTR	chr11	88952695	88953252	-	86.3	5.4	Gene-body	18098	1126	Gm525	chr11	+	88935154	88954378	NM_001033266	hypothetical protein LOC217071 precursor	NM_001033266	uc007kwg.1
IAPLTR1a_Mm-ERVK-LTR	chr11	90171699	90172052	-	94.7	1.9	Upstream	-307844	327322	Pctp	chr11	-	89844730	89864208	NM_008796	phosphatidylcholine transfer protein	NM_008796	uc007kwl.1
IAPLTR1a_Mm-ERVK-LTR	chr11	90173412	90173765	-	93.7	3.6	Upstream	-309557	329035	Pctp	chr11	-	89844730	89864208	NM_008796	phosphatidylcholine transfer protein	NM_008796	uc007kwl.1
IAPLTR2a-ERVK-LTR	chr11	90368947	90369359	+	96.2	2.9	Gene-body	41354	15525	Stxbp4	chr11	-	90353422	90410301	AK138499	syntaxin-binding protein 4	NM_011505	uc007kww.1
IAPLTR2a-ERVK-LTR	chr11	90371351	90371763	+	89.9	1.5	Gene-body	38950	17929	Stxbp4	chr11	-	90353422	90410301	AK138499	syntaxin-binding protein 4	NM_011505	uc007kww.1
IAPLTR1_Mm-ERVK-LTR	chr11	90690821	90691292	-	90.6	2.9	Gene-body	25288	65174	AK147079	chr11	+	90666004	90756466	AK147079	Mus musculus adult male testis cDNA, RIKEN full-length enriched library, clone:4930405D11 product:unclassifiable, full insert sequence.		uc007kxd.1
IAPLTR1_Mm-ERVK-LTR	chr11	90695777	90696248	-	90.3	6.7	Gene-body	30244	60218	AK147079	chr11	+	90666004	90756466	AK147079	Mus musculus adult male testis cDNA, RIKEN full-length enriched library, clone:4930405D11 product:unclassifiable, full insert sequence.		uc007kxd.1
IAPLTR1_Mm-ERVK-LTR	chr11	90763041	90763393	+	92.8	4.7	Upstream	-214126	256037	Tom1l1	chr11	-	90507004	90548915	NM_028011	TOM1-like protein 1	NM_028011	uc007kxb.1
IAPLTR1_Mm-ERVK-LTR	chr11	90769220	90769572	+	94.3	2.3	Upstream	-220305	262216	Tom1l1	chr11	-	90507004	90548915	NM_028011	TOM1-like protein 1	NM_028011	uc007kxb.1
IAPLTR1a_Mm-ERVK-LTR	chr11	90821501	90821840	-	93.4	2.3	Upstream	-272925	314836	Tom1l1	chr11	-	90507004	90548915	NM_028011	TOM1-like protein 1	NM_028011	uc007kxb.1
IAPLTR1a_Mm-ERVK-LTR	chr11	90828248	90828587	-	91.1	8.3	Upstream	-279672	321583	Tom1l1	chr11	-	90507004	90548915	NM_028011	TOM1-like protein 1	NM_028011	uc007kxb.1
IAPLTR1_Mm-ERVK-LTR	chr11	91960355	91960739	+	89.2	5.8	Upstream	-521486	523756	Kif2b	chr11	-	91436599	91438869	NM_028547	kinesin-like protein KIF2B	NM_028547	uc007kxf.1
IAPLTR1_Mm-ERVK-LTR	chr11	91967148	91967532	+	88.6	2.4	Upstream	-528279	530549	Kif2b	chr11	-	91436599	91438869	NM_028547	kinesin-like protein KIF2B	NM_028547	uc007kxf.1
IAPLTR2_Mm-ERVK-LTR	chr11	93988739	93989186	-	82.2	7.3	Upstream	-83581	87620	Tob1	chr11	+	94072767	94076806	NM_009427	protein Tob1	NM_009427	uc007kyf.1
IAPLTR2_Mm-ERVK-LTR	chr11	96697164	96697646	-	77.9	10.5	Upstream	-375	6473	AK132462	chr11	+	96698021	96704119	AK132462	Mus musculus 10 days neonate skin cDNA, RIKEN full-length enriched library, clone:4732427P10 product:unclassifiable, full insert sequence.		uc007lct.1
IAPLTR1a_Mm-ERVK-LTR	chr11	98474591	98474929	+	93.4	3.6	Upstream	-13082	24812	Gsdma3	chr11	+	98487673	98499403	NM_001007461	gasdermin-A3	NM_001007461	uc007lgs.1
IAPLTR1a_Mm-ERVK-LTR	chr11	98481352	98481690	+	94.5	2.3	Upstream	-6321	18051	Gsdma3	chr11	+	98487673	98499403	NM_001007461	gasdermin-A3	NM_001007461	uc007lgs.1
IAPLTR1a_Mm-ERVK-LTR	chr11	99574033	99574370	-	94.9	1.8	Upstream	-47096	48014	Krtap4-6	chr11	-	99526356	99527274	NM_026834	keratin associated protein 4-6	NM_026834	uc007ljl.1
IAPLTR1a_Mm-ERVK-LTR	chr11	99578191	99578528	-	93.7	2.8	Upstream	-51254	52172	Krtap4-6	chr11	-	99526356	99527274	NM_026834	keratin associated protein 4-6	NM_026834	uc007ljl.1
IAPLTR1a_Mm-ERVK-LTR	chr11	100524212	100524544	+	93.8	4.5	Upstream	-12205	36680	Zfp385c	chr11	-	100487532	100512007	NM_177790	zinc finger protein 385C	NM_177790	uc007llv.2
IAPLTR1a_Mm-ERVK-LTR	chr11	100530499	100530835	+	95.2	1.4	Upstream	-18231	28335	AK053109	chr11	+	100548730	100558834	AK053109	Mus musculus 0 day neonate lung cDNA, RIKEN full-length enriched library, clone:E030002M19 product:unclassifiable, full insert sequence.		uc007llw.1
IAPLTR2_Mm-ERVK-LTR	chr11	101260323	101260718	-	87.6	7.1	Upstream	-25680	36261	Rundc1	chr11	+	101286398	101296979	NM_172566	RUN domain-containing protein 1	NM_172566	uc007lov.2
IAPLTR2b-ERVK-LTR	chr11	104720928	104721274	-	89.8	2.4	Upstream	-206874	246507	Efcab3	chr11	+	104928148	104967781	AK162207	SubName: Full=EF-hand calcium binding domain 3; Flags: Fragment;		uc007lwy.1
IAPLTR1_Mm-ERVK-LTR	chr11	105889559	105889926	-	85.7	3.4	Gene-body	20410	5452	Kcnh6	chr11	+	105869516	105895378	NM_001037712	potassium voltage-gated channel, subfamily H	NM_001037712	uc007lxx.1
IAPLTR1a_Mm-ERVK-LTR	chr11	106154025	106154362	-	94.5	1.7	Upstream	-20076	29878	Smarcd2	chr11	-	106124484	106134286	NM_001130187	SWI/SNF-related matrix-associated	NM_001130187	uc007lyp.2
IAPLTR1a_Mm-ERVK-LTR	chr11	106158560	106158897	-	92.7	3	Upstream	-24611	34413	Smarcd2	chr11	-	106124484	106134286	NM_001130187	SWI/SNF-related matrix-associated	NM_001130187	uc007lyp.2
IAPLTR1_Mm-ERVK-LTR	chr11	108260521	108260924	-	92.8	2.1	Gene-body	4314	14786	Apoh	chr11	+	108256610	108275710	NM_013475	beta-2-glycoprotein 1 precursor	NM_013475	uc007mbp.2
IAPLTR1_Mm-ERVK-LTR	chr11	108511213	108511616	+	94.1	3.5	Gene-body	224634	210716	Ccdc46	chr11	+	108286579	108721929	NM_029606	coiled-coil domain-containing protein 46 isoform	NM_029606	uc007mbr.1
IAPLTR1_Mm-ERVK-LTR	chr11	108516149	108516552	+	94.6	1.2	Gene-body	229570	205780	Ccdc46	chr11	+	108286579	108721929	NM_029606	coiled-coil domain-containing protein 46 isoform	NM_029606	uc007mbr.1
IAPLTR2_Mm-ERVK-LTR	chr11	108687244	108687722	-	92.9	3.9	Gene-body	143800	34207	Ccdc46	chr11	+	108543922	108721929	NM_145688	coiled-coil domain-containing protein 46 isoform	NM_145688	uc007mbs.1
IAPLTR2b-ERVK-LTR	chr11	108855259	108855602	+	92.1	3.9	Upstream	-352921	359706	1700096J18Rik	chr11	+	109208180	109214965	NR_027883	Mus musculus adult male testis cDNA, RIKEN full-length enriched library, clone:1700020H20 product:unclassifiable, full insert sequence.	NR_027883	uc007mcb.1
IAPLTR1_Mm-ERVK-LTR	chr11	109880957	109881371	+	91.7	4.1	Upstream	-23827	86238	Abca8b	chr11	-	109794719	109857130	NM_013851	ATP-binding cassette sub-family A member 8-B	NM_013851	uc007mdb.2
IAPLTR1_Mm-ERVK-LTR	chr11	109885358	109885772	+	92.2	3	Upstream	-28228	90639	Abca8b	chr11	-	109794719	109857130	NM_013851	ATP-binding cassette sub-family A member 8-B	NM_013851	uc007mdb.2
IAPLTR1a_Mm-ERVK-LTR	chr11	111043824	111044161	+	94.2	2.2	Upstream	-733181	737607	AK143961	chr11	-	110306217	110310643	AK143961	Mus musculus adult male kidney cDNA, RIKEN full-length enriched library, clone:F530007B04 product:hypothetical protein, full insert sequence.		uc007mds.1
IAPLTR1a_Mm-ERVK-LTR	chr11	111050594	111050931	+	94.4	1.6	Upstream	-739951	744377	AK143961	chr11	-	110306217	110310643	AK143961	Mus musculus adult male kidney cDNA, RIKEN full-length enriched library, clone:F530007B04 product:hypothetical protein, full insert sequence.		uc007mds.1
IAPLTR1a_Mm-ERVK-LTR	chr11	111076973	111077310	-	91.7	3.9	Upstream	-766667	771093	AK143961	chr11	-	110306217	110310643	AK143961	Mus musculus adult male kidney cDNA, RIKEN full-length enriched library, clone:F530007B04 product:hypothetical protein, full insert sequence.		uc007mds.1
IAPLTR1a_Mm-ERVK-LTR	chr11	111083767	111084104	-	93.3	4.4	Upstream	-773461	777887	AK143961	chr11	-	110306217	110310643	AK143961	Mus musculus adult male kidney cDNA, RIKEN full-length enriched library, clone:F530007B04 product:hypothetical protein, full insert sequence.		uc007mds.1
IAPLTR2_Mm-ERVK-LTR	chr11	114075488	114075952	+	93.3	4.3	Upstream	-148223	433385	Sdk2	chr11	-	113642103	113927265	NM_172800	protein sidekick-2 precursor	NM_172800	uc007mfe.1
IAPLTR2_Mm-ERVK-LTR	chr11	114805534	114806097	+	82.4	5.5	Upstream	-9834	21440	Cd300lb	chr11	-	114784094	114795700	NM_199221	CMRF35-like molecule 7	NM_199221	uc007mga.1
IAPLTR1_Mm-ERVK-LTR	chr11	115616212	115616565	-	91	2.3	Upstream	-10181	43782	2310067B10Rik	chr11	+	115626746	115660347	NM_028014	hypothetical protein LOC71947	NM_028014	uc007mil.1
IAPLTR1_Mm-ERVK-LTR	chr11	115622962	115623315	-	92.6	4	Upstream	-3431	37032	2310067B10Rik	chr11	+	115626746	115660347	NM_028014	hypothetical protein LOC71947	NM_028014	uc007mil.1
IAPLTR1_Mm-ERVK-LTR	chr11	116255635	116256023	+	81	5	Gene-body	18711	57977	Rnf157	chr11	-	116197658	116274346	NM_027258	RING finger protein 157	NM_027258	uc007mky.2
IAPLTR1_Mm-ERVK-LTR	chr11	116653650	116654018	+	93	2.4	Upstream	-16829	53343	St6galnac1	chr11	-	116600307	116636821	BC145373	alpha-N-acetylgalactosaminide	NM_011371	uc011yib.1
IAPLTR1a_Mm-ERVK-LTR	chr11	117365930	117366268	+	94.6	1.5	Upstream	-106630	108801	2900041M22Rik	chr11	+	117472560	117474731	NR_015489	Mus musculus adult male hippocampus cDNA, RIKEN full-length enriched library, clone:2900041M22 product:hypothetical protein, full insert sequence.	NR_015489	uc007mnh.2
IAPLTR1a_Mm-ERVK-LTR	chr11	120182389	120182724	+	93.9	4.4	Upstream	-27648	30115	AK005967	chr11	+	120210037	120212504	AK005967	Mus musculus adult male kidney cDNA, RIKEN full-length enriched library, clone:0610009L18 product:hypothetical protein, full insert sequence.		uc007msj.1
IAPLTR1a_Mm-ERVK-LTR	chr11	120189239	120189574	+	95.2	1.5	Upstream	-20798	23265	AK005967	chr11	+	120210037	120212504	AK005967	Mus musculus adult male kidney cDNA, RIKEN full-length enriched library, clone:0610009L18 product:hypothetical protein, full insert sequence.		uc007msj.1
IAPLTR2a-ERVK-LTR	chr11	120417571	120417973	+	91.5	3.7	Upstream	-5125	6283	Dysfip1	chr11	-	120411288	120412446	NM_026814	dysferlin-interacting protein 1	NM_026814	uc007mth.1
IAPLTR1_Mm-ERVK-LTR	chr11	120931226	120931624	+	95.1	2.2	Gene-body	11227	2510	Sectm1a	chr11	-	120928716	120942453	NM_145373	secreted and transmembrane protein 1A precursor	NM_145373	uc007mve.1
IAPLTR1_Mm-ERVK-LTR	chr11	120935807	120936220	+	94.1	1.2	Gene-body	6646	7091	Sectm1a	chr11	-	120928716	120942453	NM_145373	secreted and transmembrane protein 1A precursor	NM_145373	uc007mve.1
IAPLTR2_Mm-ERVK-LTR	chr11	121585663	121586202	-	85.2	7.3	Upstream	-51737	108681	B3gntl1	chr11	-	121477521	121534465	NM_178664	UDP-GlcNAc:betaGal	NM_178664	uc007mwb.2
IAPLTR1a_Mm-ERVK-LTR	chr12	3002338	3002676	+	90.5	3.7	Upstream	-233187	248036	1700012B15Rik	chr12	+	3235525	3250374	BC080728	Mus musculus adult male testis cDNA, RIKEN full-length enriched library, clone:1700007N07 product:hypothetical protein, full insert sequence.		uc007mwj.2
IAPLTR1a_Mm-ERVK-LTR	chr12	3009141	3009479	+	95.1	1.6	Upstream	-226384	241233	1700012B15Rik	chr12	+	3235525	3250374	BC080728	Mus musculus adult male testis cDNA, RIKEN full-length enriched library, clone:1700007N07 product:hypothetical protein, full insert sequence.		uc007mwj.2
IAPLTR1a_Mm-ERVK-LTR	chr12	3033748	3034081	-	94.4	1.5	Upstream	-201444	216293	1700012B15Rik	chr12	+	3235525	3250374	BC080728	Mus musculus adult male testis cDNA, RIKEN full-length enriched library, clone:1700007N07 product:hypothetical protein, full insert sequence.		uc007mwj.2
IAPLTR1a_Mm-ERVK-LTR	chr12	3037983	3038316	-	86.4	5.7	Upstream	-197209	212058	1700012B15Rik	chr12	+	3235525	3250374	BC080728	Mus musculus adult male testis cDNA, RIKEN full-length enriched library, clone:1700007N07 product:hypothetical protein, full insert sequence.		uc007mwj.2
IAPLTR1a_Mm-ERVK-LTR	chr12	3330821	3331159	-	95	1.4	Upstream	-21190	83732	Rab10	chr12	-	3247427	3309969	NM_016676	ras-related protein Rab-10	NM_016676	uc007mwl.2
IAPLTR1a_Mm-ERVK-LTR	chr12	3337599	3337937	-	93.8	2.2	Upstream	-27194	68557	Kif3c	chr12	+	3365131	3406494	NM_008445	kinesin-like protein KIF3C	NM_008445	uc007mwm.1
IAPLTR2_Mm-ERVK-LTR	chr12	4794570	4795031	+	87.6	4.4	Upstream	-18497	41549	A830093I24Rik	chr12	-	4753021	4776073	NM_175431	hypothetical protein LOC207921	NM_175431	uc007mye.2
IAPLTR2_Mm-ERVK-LTR	chr12	4796881	4797010	+	63.5	2	Upstream	-20808	43860	A830093I24Rik	chr12	-	4753021	4776073	NM_175431	hypothetical protein LOC207921	NM_175431	uc007mye.2
IAPLTR1_Mm-ERVK-LTR	chr12	6530118	6530485	+	94	2.2	Downstream	715096	667170	AK135813	chr12	+	5815022	5862948	AK135813	Mus musculus in vitro fertilized eggs cDNA, RIKEN full-length enriched library, clone:7420420P12 product:unclassifiable, full insert sequence.		uc007myz.1
IAPLTR2_Mm-ERVK-LTR	chr12	7301377	7301829	+	82.2	6.4	Upstream	-683105	693381	Apob	chr12	+	7984482	7994758	BC100607	SubName: Full=Apob protein; Flags: Fragment;		uc007mzd.2
IAPLTR2_Mm-ERVK-LTR	chr12	7893929	7894416	+	86.9	6.7	Upstream	-27432	363122	AK043922	chr12	-	7530807	7866497	AK043922	Mus musculus 10 days neonate cortex cDNA, RIKEN full-length enriched library, clone:A830052F06 product:unclassifiable, full insert sequence.		uc007mzb.1
IAPLTR1_Mm-ERVK-LTR	chr12	8409981	8410364	+	95.3	2.8	Upstream	-59353	59575	AK206780	chr12	-	8350406	8350628	AK206780	Mus musculus cDNA, clone:Y1G0103N14, strand:unspecified.		uc007mzn.1
IAPLTR1_Mm-ERVK-LTR	chr12	8414882	8415265	+	94.8	1.7	Upstream	-64254	64476	AK206780	chr12	-	8350406	8350628	AK206780	Mus musculus cDNA, clone:Y1G0103N14, strand:unspecified.		uc007mzn.1
IAPLTR2_Mm-ERVK-LTR	chr12	10839516	10839970	-	90.7	4.8	Upstream	-432721	454490	Smc6	chr12	+	11272691	11294460	AK011982	RecName: Full=Structural maintenance of chromosomes protein 6; Short=SMC protein 6; Short=SMC-6; Short=mSMC6;		uc007nax.1
IAPLTR2_Mm-ERVK-LTR	chr12	11089036	11089571	-	83.5	8.2	Upstream	-183120	204889	Smc6	chr12	+	11272691	11294460	AK011982	RecName: Full=Structural maintenance of chromosomes protein 6; Short=SMC protein 6; Short=SMC-6; Short=mSMC6;		uc007nax.1
IAPLTR1a_Mm-ERVK-LTR	chr12	11110465	11110817	-	94.4	1.1	Gene-body	46362	13810	Kcns3	chr12	-	11097007	11157179	NM_173417	potassium voltage-gated channel subfamily S	NM_173417	uc007nas.1
IAPLTR1a_Mm-ERVK-LTR	chr12	11117192	11117544	-	92.5	3.2	Gene-body	39635	20537	Kcns3	chr12	-	11097007	11157179	NM_173417	potassium voltage-gated channel subfamily S	NM_173417	uc007nas.1
IAPLTR2a-ERVK-LTR	chr12	13440382	13440798	+	90.7	5.4	Gene-body	71135	150235	Nbas	chr12	+	13369247	13590617	BC057020	neuroblastoma-amplified protein	NM_027706	uc007nbk.2
IAPLTR2a-ERVK-LTR	chr12	14447154	14447539	+	93.2	5.9	Upstream	-288310	292751	Fam84a	chr12	-	14154403	14158844	NM_029007	family with sequence similarity 84, member A	NM_029007	uc007nbn.1
IAPLTR2a-ERVK-LTR	chr12	14450488	14450871	+	85.6	2.5	Upstream	-291644	296085	Fam84a	chr12	-	14154403	14158844	NM_029007	family with sequence similarity 84, member A	NM_029007	uc007nbn.1
IAPLTR2_Mm-ERVK-LTR	chr12	14791703	14792167	-	85.5	5.6	Upstream	-633323	637764	Fam84a	chr12	-	14154403	14158844	NM_029007	family with sequence similarity 84, member A	NM_029007	uc007nbn.1
IAPLTR2b-ERVK-LTR	chr12	15732479	15732757	-	93.5	2.9	Upstream	-91051	162204	AK045700	chr12	+	15823808	15894961	AK045700	Mus musculus adult male corpora quadrigemina cDNA, RIKEN full-length enriched library, clone:B230306E04 product:unclassifiable, full insert sequence.		uc007nbr.1
IAPLTR2_Mm-ERVK-LTR	chr12	16837046	16837533	-	91.2	2.8	Gene-body	8635	9015	E2f6	chr12	+	16828898	16846548	AK149061	Mus musculus cDNA pooled tissues:(tissue_type=brain,dev_stage=8-12 days neonate,strain=BALB/c),(tissue_type=testis,dev_stage=adult, strain=C57BL/6J), clone:V01X004A07.		uc011ykl.1
IAPLTR1_Mm-ERVK-LTR	chr12	17135795	17136161	+	92.6	4.1	Upstream	-117262	124032	2410004P03Rik	chr12	-	17011763	17018533	NM_001201332	hypothetical protein LOC73667 isoform 1	NM_001201332	uc007ncm.2
IAPLTR2b-ERVK-LTR	chr12	17935459	17935784	+	90.9	4	Gene-body	46748	10979	BC031503	chr12	+	17888711	17946438	BC031503	Mus musculus predicted gene, EG668525, mRNA (cDNA clone IMAGE:5368191), **** WARNING: chimeric clone ****.		uc007ncz.1
IAPLTR2b-ERVK-LTR	chr12	17937638	17937963	+	92.9	2.6	Gene-body	48927	8800	BC031503	chr12	+	17888711	17946438	BC031503	Mus musculus predicted gene, EG668525, mRNA (cDNA clone IMAGE:5368191), **** WARNING: chimeric clone ****.		uc007ncz.1
IAPLTR2b-ERVK-LTR	chr12	17966440	17966766	+	89.7	3.9	Upstream	-33231	105975	EG245297	chr12	+	17999671	18072415	BC030401	Mus musculus predicted gene, EG245297, mRNA (cDNA clone MGC:40732 IMAGE:5362444), complete cds.		uc007nda.1
IAPLTR2b-ERVK-LTR	chr12	17973377	17973703	+	84	2.7	Upstream	-26294	99038	EG245297	chr12	+	17999671	18072415	BC030401	Mus musculus predicted gene, EG245297, mRNA (cDNA clone MGC:40732 IMAGE:5362444), complete cds.		uc007nda.1
IAPLTR2_Mm-ERVK-LTR	chr12	18139918	18140342	+	75.7	2.3	Upstream	-46130	46248	Mir1937a	chr12	+	18186048	18186166	NR_035458	Mus musculus microRNA 1937a (Mir1937a), microRNA.	NR_035458	uc011ykp.1
IAPLTR2b-ERVK-LTR	chr12	18281916	18282255	-	81.7	4.5	Upstream	-239060	259805	5730507C01Rik	chr12	+	18521315	18542060	NM_001201330	zinc finger protein-like isoform 1	NM_001201330	uc011ykq.1
IAPLTR2b-ERVK-LTR	chr12	18288858	18289114	-	94.9	3.8	Upstream	-232201	252946	5730507C01Rik	chr12	+	18521315	18542060	NM_001201330	zinc finger protein-like isoform 1	NM_001201330	uc011ykq.1
IAPLTR2_Mm-ERVK-LTR	chr12	18397489	18398056	+	25.4	9.3	Upstream	-123826	144571	5730507C01Rik	chr12	+	18521315	18542060	NM_001201330	zinc finger protein-like isoform 1	NM_001201330	uc011ykq.1
IAPLTR1a_Mm-ERVK-LTR	chr12	19264114	19264452	-	86.3	4.1	Upstream	-129266	174484	AK149188	chr12	+	19393718	19438936	AK149188	Mus musculus 2 days neonate sympathetic ganglion cDNA, RIKEN full-length enriched library, clone:7120492D10 product:unclassifiable, full insert sequence.		uc007ndc.1
IAPLTR2b-ERVK-LTR	chr12	19714550	19714851	+	89.8	6.1	Upstream	-906404	1331736	Gm4983	chr12	+	20620954	21046286	BC024416	SubName: Full=Predicted;		uc007ndd.1
IAPLTR2b-ERVK-LTR	chr12	19717831	19718138	+	89.6	2.8	Upstream	-903123	1328455	Gm4983	chr12	+	20620954	21046286	BC024416	SubName: Full=Predicted;		uc007ndd.1
IAPLTR2b-ERVK-LTR	chr12	19804248	19804572	-	84.4	3	Upstream	-816382	1241714	Gm4983	chr12	+	20620954	21046286	BC024416	SubName: Full=Predicted;		uc007ndd.1
IAPLTR2b-ERVK-LTR	chr12	19807450	19807776	-	82.5	5.3	Upstream	-813178	1238510	Gm4983	chr12	+	20620954	21046286	BC024416	SubName: Full=Predicted;		uc007ndd.1
IAPLTR2a-ERVK-LTR	chr12	19820006	19820404	-	88.3	3.2	Upstream	-800550	1225882	Gm4983	chr12	+	20620954	21046286	BC024416	SubName: Full=Predicted;		uc007ndd.1
IAPLTR2a-ERVK-LTR	chr12	19823668	19824025	-	91	6.3	Upstream	-796929	1222261	Gm4983	chr12	+	20620954	21046286	BC024416	SubName: Full=Predicted;		uc007ndd.1
IAPLTR2_Mm-ERVK-LTR	chr12	20650827	20651366	-	91.2	5.4	Gene-body	30412	394920	Gm4983	chr12	+	20620954	21046286	BC024416	SubName: Full=Predicted;		uc007ndd.1
IAPLTR2a-ERVK-LTR	chr12	21610038	21610448	+	91.6	6.3	Upstream	-186596	213849	Ywhaq	chr12	-	21396189	21423442	BC085299	RecName: Full=14-3-3 protein theta; AltName: Full=14-3-3 protein tau;		uc007ndx.1
IAPLTR2a-ERVK-LTR	chr12	21612436	21612846	+	83.6	5	Upstream	-188994	216247	Ywhaq	chr12	-	21396189	21423442	BC085299	RecName: Full=14-3-3 protein theta; AltName: Full=14-3-3 protein tau;		uc007ndx.1
IAPLTR2b-ERVK-LTR	chr12	22104725	22105029	+	87	3.5	Upstream	-264302	287989	AK020054	chr12	-	21816736	21840423	AK020054	Mus musculus 13 days embryo male testis cDNA, RIKEN full-length enriched library, clone:6030426L16 product:similar to KRUPPEL-RELATED ZINC FINGER PROTEIN F80-L [Mus musculus], full insert sequence.		uc007nea.1
IAPLTR2b-ERVK-LTR	chr12	22792982	22793297	-	87.2	3.6	Upstream	-17953	95679	AK132630	chr12	+	22811250	22888976	AK132630	Mus musculus 0 day neonate head cDNA, RIKEN full-length enriched library, clone:4833436A07 product:similar to Visinin-like protein 3 (VILIP-3) (Neural visinin-like protein 3) (NVL-3) (NVP-3) (Hippocalcin-like protein 1) [Mus musculus], full insert sequence.		uc007nec.1
IAPLTR2a-ERVK-LTR	chr12	23622990	23623337	+	88.7	3.6	Downstream	632294	576047	2410018L13Rik	chr12	+	22990696	23046943	BC063063	Mus musculus ES cells cDNA, RIKEN full-length enriched library, clone:2410018L13 product:weakly similar to HIPPOCALCIN-LIKE 1 [Mus musculus], full insert sequence.		uc011ykz.1
IAPLTR2a-ERVK-LTR	chr12	23625382	23625729	+	85.2	2.2	Downstream	634686	578439	2410018L13Rik	chr12	+	22990696	23046943	BC063063	Mus musculus ES cells cDNA, RIKEN full-length enriched library, clone:2410018L13 product:weakly similar to HIPPOCALCIN-LIKE 1 [Mus musculus], full insert sequence.		uc011ykz.1
IAPLTR2a-ERVK-LTR	chr12	23887760	23888107	-	83.7	2.7	Downstream	402500	394498	BC019681	chr12	-	24282605	24290607	BC019681	Mus musculus cDNA, clone:Y2G0133L07, strand:plus, reference:ENSEMBL:Mouse-Transcript-ENST:ENSMUST00000070391, based on BLAT search.		uc007neg.1
IAPLTR2a-ERVK-LTR	chr12	23890152	23890499	-	89.5	3.4	Downstream	400108	392106	BC019681	chr12	-	24282605	24290607	BC019681	Mus musculus cDNA, clone:Y2G0133L07, strand:plus, reference:ENSEMBL:Mouse-Transcript-ENST:ENSMUST00000070391, based on BLAT search.		uc007neg.1
IAPLTR2a-ERVK-LTR	chr12	24219003	24219350	-	86.1	2	Upstream	-964095	975261	Taf1b	chr12	+	25183445	25194611	BC019993	Mus musculus adult male testis cDNA, RIKEN full-length enriched library, clone:4930408G01 product:TATA box binding protein (Tbp)-associated factor, RNA polymerase I, B, full insert sequence.		uc007nei.2
IAPLTR2a-ERVK-LTR	chr12	24221394	24221741	-	88.9	3.5	Upstream	-961704	972870	Taf1b	chr12	+	25183445	25194611	BC019993	Mus musculus adult male testis cDNA, RIKEN full-length enriched library, clone:4930408G01 product:TATA box binding protein (Tbp)-associated factor, RNA polymerase I, B, full insert sequence.		uc007nei.2
IAPLTR2a-ERVK-LTR	chr12	25030536	25030903	+	80.1	7.7	Upstream	-152909	164075	Taf1b	chr12	+	25183445	25194611	BC019993	Mus musculus adult male testis cDNA, RIKEN full-length enriched library, clone:4930408G01 product:TATA box binding protein (Tbp)-associated factor, RNA polymerase I, B, full insert sequence.		uc007nei.2
IAPLTR2a-ERVK-LTR	chr12	25032895	25033262	+	88.6	4	Upstream	-150550	161716	Taf1b	chr12	+	25183445	25194611	BC019993	Mus musculus adult male testis cDNA, RIKEN full-length enriched library, clone:4930408G01 product:TATA box binding protein (Tbp)-associated factor, RNA polymerase I, B, full insert sequence.		uc007nei.2
IAPLTR1_Mm-ERVK-LTR	chr12	25087101	25087465	+	91.7	3.4	Upstream	-96344	107510	Taf1b	chr12	+	25183445	25194611	BC019993	Mus musculus adult male testis cDNA, RIKEN full-length enriched library, clone:4930408G01 product:TATA box binding protein (Tbp)-associated factor, RNA polymerase I, B, full insert sequence.		uc007nei.2
IAPLTR1a_Mm-ERVK-LTR	chr12	25380609	25380944	+	92.5	3	Upstream	-12509	18402	Rrm2	chr12	+	25393118	25399011	NM_009104	ribonucleoside-diphosphate reductase subunit M2	NM_009104	uc007ner.2
IAPLTR2_Mm-ERVK-LTR	chr12	26279616	26280093	+	89.5	3.2	Upstream	-498659	500953	Id2	chr12	-	25778663	25780957	NM_010496	DNA-binding protein inhibitor ID-2	NM_010496	uc007nfe.2
IAPLTR2_Mm-ERVK-LTR	chr12	26542130	26542540	+	89.6	6.5	Upstream	-611949	622572	Cmpk2	chr12	+	27154079	27164702	NM_020557	UMP-CMP kinase 2, mitochondrial precursor	NM_020557	uc007nfj.1
IAPLTR2_Mm-ERVK-LTR	chr12	26791318	26791701	-	88.9	1.5	Upstream	-362378	373001	Cmpk2	chr12	+	27154079	27164702	NM_020557	UMP-CMP kinase 2, mitochondrial precursor	NM_020557	uc007nfj.1
IAPLTR2_Mm-ERVK-LTR	chr12	26793623	26794058	-	88.4	7.1	Upstream	-360021	370644	Cmpk2	chr12	+	27154079	27164702	NM_020557	UMP-CMP kinase 2, mitochondrial precursor	NM_020557	uc007nfj.1
IAPLTR2_Mm-ERVK-LTR	chr12	27916824	27917356	-	91.3	1.3	Upstream	-71858	91696	AK163447	chr12	-	27825660	27845498	AK163447	Mus musculus adult retina cDNA, RIKEN full-length enriched library, clone:A930017G19 product:hypothetical protein, full insert sequence.		uc007nfl.1
IAPLTR2_Mm-ERVK-LTR	chr12	27919352	27919886	-	90.1	5.4	Upstream	-74388	94226	AK163447	chr12	-	27825660	27845498	AK163447	Mus musculus adult retina cDNA, RIKEN full-length enriched library, clone:A930017G19 product:hypothetical protein, full insert sequence.		uc007nfl.1
IAPLTR2_Mm-ERVK-LTR	chr12	28276664	28277172	+	87.5	7.6	Upstream	-249081	257532	Sox11	chr12	-	28019132	28027583	NM_009234	transcription factor SOX-11	NM_009234	uc007nfn.2
IAPLTR2a-ERVK-LTR	chr12	29149972	29150359	+	89.7	4.7	Gene-body	83230	27313	Dcdc2c	chr12	-	29122659	29233202	NM_001177964	putative doublecortin domain-containing protein	NM_001177964	uc007nfo.1
IAPLTR2a-ERVK-LTR	chr12	29528329	29528696	-	94.3	2.5	Gene-body	92004	23660	Tssc1	chr12	+	29436692	29552356	NM_201357	protein TSSC1	NM_201357	uc007ngb.2
IAPLTR1_Mm-ERVK-LTR	chr12	32043022	32043374	-	94.8	1.4	Upstream	-7072	26948	Dld	chr12	-	32016426	32036302	NM_007861	dihydrolipoyl dehydrogenase, mitochondrial	NM_007861	uc007nhg.2
IAPLTR1_Mm-ERVK-LTR	chr12	32049738	32050090	-	94.8	2.2	Upstream	-13788	33664	Dld	chr12	-	32016426	32036302	NM_007861	dihydrolipoyl dehydrogenase, mitochondrial	NM_007861	uc007nhg.2
IAPLTR1_Mm-ERVK-LTR	chr12	32712887	32713255	+	93.8	3.4	Gene-body	33257	69546	Prkar2b	chr12	-	32643341	32746144	BC048710	cAMP-dependent protein kinase type II-beta	NM_011158	uc007nhx.1
IAPLTR1_Mm-ERVK-LTR	chr12	32716881	32717249	+	94.1	1.9	Gene-body	29263	73540	Prkar2b	chr12	-	32643341	32746144	BC048710	cAMP-dependent protein kinase type II-beta	NM_011158	uc007nhx.1
IAPLTR1a_Mm-ERVK-LTR	chr12	33281352	33281689	+	93.9	4	Upstream	-223847	256882	Nampt	chr12	+	33505199	33538234	NM_021524	nicotinamide phosphoribosyltransferase	NM_021524	uc007nif.2
IAPLTR1a_Mm-ERVK-LTR	chr12	33285082	33285419	+	95	1.7	Upstream	-220117	253152	Nampt	chr12	+	33505199	33538234	NM_021524	nicotinamide phosphoribosyltransferase	NM_021524	uc007nif.2
IAPLTR1a_Mm-ERVK-LTR	chr12	33587193	33587530	+	94.3	3.1	Upstream	-51616	77174	Sypl	chr12	+	33638809	33664367	NM_013635	synaptophysin-like protein 1 isoform 1	NM_013635	uc007nih.2
IAPLTR1a_Mm-ERVK-LTR	chr12	33590960	33591297	+	93.7	2.8	Upstream	-47849	73407	Sypl	chr12	+	33638809	33664367	NM_013635	synaptophysin-like protein 1 isoform 1	NM_013635	uc007nih.2
IAPLTR2a-ERVK-LTR	chr12	33789860	33790257	+	93.6	3.6	Upstream	-12120	71200	Cdhr3	chr12	-	33718660	33777740	NM_001024478	cadherin-related family member 3 precursor	NM_001024478	uc007nij.1
IAPLTR2b-ERVK-LTR	chr12	34142999	34143306	-	92.2	3.5	Upstream	-310844	323799	F730043M19Rik	chr12	-	33819507	33832462	AK089514	Mus musculus 7 days neonate cerebellum cDNA, RIKEN full-length enriched library, clone:A730065B08 product:hypothetical protein, full insert sequence.		uc007nim.1
IAPLTR2b-ERVK-LTR	chr12	34432131	34432463	+	91.6	3.7	Upstream	-181158	182043	Ferd3l	chr12	+	34613289	34614174	NM_033522	fer3-like protein	NM_033522	uc007niv.1
IAPLTR2b-ERVK-LTR	chr12	34434547	34434879	+	84.9	2.4	Upstream	-178742	179627	Ferd3l	chr12	+	34613289	34614174	NM_033522	fer3-like protein	NM_033522	uc007niv.1
IAPLTR2_Mm-ERVK-LTR	chr12	37342557	37342951	+	86.3	5.6	Gene-body	233824	73474	Ispd	chr12	+	37108733	37416031	AK016317	2-C-methyl-D-erythritol 4-phosphate	NM_178629	uc007nke.2
IAPLTR2_Mm-ERVK-LTR	chr12	37344771	37345179	+	91.6	1.6	Gene-body	236038	71260	Ispd	chr12	+	37108733	37416031	AK016317	2-C-methyl-D-erythritol 4-phosphate	NM_178629	uc007nke.2
IAPLTR2_Mm-ERVK-LTR	chr12	40908083	40908485	+	88.9	5	Gene-body	17819	5111	Gm889	chr12	-	40902972	40925902	NM_001033437	hypothetical protein LOC380755	NM_001033437	uc007nkx.1
IAPLTR2_Mm-ERVK-LTR	chr12	40910506	40910908	+	75.2	5.8	Gene-body	15396	7534	Gm889	chr12	-	40902972	40925902	NM_001033437	hypothetical protein LOC380755	NM_001033437	uc007nkx.1
IAPLTR1a_Mm-ERVK-LTR	chr12	41135450	41135788	+	95.1	1.6	Gene-body	36927	93818	Zfp277	chr12	-	41041632	41172377	NM_172575	zinc finger protein 277 isoform 1	NM_172575	uc007nla.2
IAPLTR1_Mm-ERVK-LTR	chr12	42090130	42090484	+	95.1	1.9	Gene-body	339178	966443	Immp2l	chr12	+	41750952	43056573	AK161351	mitochondrial inner membrane protease subunit 2	NM_053122	uc007nlm.1
IAPLTR1_Mm-ERVK-LTR	chr12	42096860	42097214	+	94.1	2	Gene-body	345908	959713	Immp2l	chr12	+	41750952	43056573	AK161351	mitochondrial inner membrane protease subunit 2	NM_053122	uc007nlm.1
IAPLTR2a-ERVK-LTR	chr12	43645534	43645892	-	88.5	5.6	Downstream	1665163	1660991	Dnajb9	chr12	-	45306883	45311055	NM_013760	dnaJ homolog subfamily B member 9	NM_013760	uc007nlo.1
IAPLTR2b-ERVK-LTR	chr12	43976320	43976646	+	85.2	4	Downstream	1334735	1330563	Dnajb9	chr12	-	45306883	45311055	NM_013760	dnaJ homolog subfamily B member 9	NM_013760	uc007nlo.1
IAPLTR2_Mm-ERVK-LTR	chr12	44317181	44317602	-	87.2	5.1	Downstream	993453	989281	Dnajb9	chr12	-	45306883	45311055	NM_013760	dnaJ homolog subfamily B member 9	NM_013760	uc007nlo.1
IAPLTR2a-ERVK-LTR	chr12	45252662	45253076	-	90.7	2.2	Upstream	-69281	161346	Pnpla8	chr12	+	45322357	45414422	AK084928	calcium-independent phospholipase A2-gamma	NM_026164	uc007nlp.1
IAPLTR2_Mm-ERVK-LTR	chr12	45837555	45838048	-	88.4	4.5	Upstream	-526993	531165	Dnajb9	chr12	-	45306883	45311055	NM_013760	dnaJ homolog subfamily B member 9	NM_013760	uc007nlo.1
IAPLTR1a_Mm-ERVK-LTR	chr12	45866708	45867044	-	95.5	1.3	Upstream	-555989	560161	Dnajb9	chr12	-	45306883	45311055	NM_013760	dnaJ homolog subfamily B member 9	NM_013760	uc007nlo.1
IAPLTR1a_Mm-ERVK-LTR	chr12	45872923	45873257	-	93.2	3.8	Upstream	-562202	566374	Dnajb9	chr12	-	45306883	45311055	NM_013760	dnaJ homolog subfamily B member 9	NM_013760	uc007nlo.1
IAPLTR1_Mm-ERVK-LTR	chr12	45881720	45882103	+	92.2	5.3	Upstream	-570665	574837	Dnajb9	chr12	-	45306883	45311055	NM_013760	dnaJ homolog subfamily B member 9	NM_013760	uc007nlo.1
IAPLTR1_Mm-ERVK-LTR	chr12	45886215	45886598	+	93.8	1.5	Upstream	-575160	579332	Dnajb9	chr12	-	45306883	45311055	NM_013760	dnaJ homolog subfamily B member 9	NM_013760	uc007nlo.1
IAPLTR2b-ERVK-LTR	chr12	48201400	48201742	-	87.3	6.1	Upstream	-281980	406239	Nova1	chr12	-	47795503	47919762	NM_021361	RNA-binding protein Nova-1	NM_021361	uc007nmd.2
IAPLTR1_Mm-ERVK-LTR	chr12	49633169	49633536	+	91.7	5	Upstream	-850700	854685	Foxg1	chr12	+	50483869	50487854	NM_001160112	forkhead box protein G1	NM_001160112	uc011ylr.1
IAPLTR1_Mm-ERVK-LTR	chr12	49639937	49640304	+	93.9	1.6	Upstream	-843932	847917	Foxg1	chr12	+	50483869	50487854	NM_001160112	forkhead box protein G1	NM_001160112	uc011ylr.1
IAPLTR1a_Mm-ERVK-LTR	chr12	50095777	50096114	+	92.9	4.5	Upstream	-388092	392077	Foxg1	chr12	+	50483869	50487854	NM_001160112	forkhead box protein G1	NM_001160112	uc011ylr.1
IAPLTR1a_Mm-ERVK-LTR	chr12	50102541	50102878	+	95.3	1.3	Upstream	-381328	385313	Foxg1	chr12	+	50483869	50487854	NM_001160112	forkhead box protein G1	NM_001160112	uc011ylr.1
IAPLTR2a-ERVK-LTR	chr12	51440316	51440726	-	91.4	6.2	Downstream	309484	1492	Prkd1	chr12	-	51442218	51750210	NM_008858	serine/threonine-protein kinase D1	NM_008858	uc007nmj.1
IAPLTR1a_Mm-ERVK-LTR	chr12	52554531	52554865	-	91	3.5	Upstream	-139462	151895	Coch	chr12	+	52694327	52706760	NM_001198835	cochlin precursor	NM_001198835	uc007nmr.2
IAPLTR2_Mm-ERVK-LTR	chr12	53273657	53274110	-	91.9	2	Gene-body	75378	137836	Nubpl	chr12	+	53198732	53411946	NM_029760	iron-sulfur protein NUBPL	NM_029760	uc007nnh.2
IAPLTR1_Mm-ERVK-LTR	chr12	53831091	53831445	-	87.7	2.3	Gene-body	31076	420557	Akap6	chr12	+	53800369	54252002	NM_198111	A kinase (PRKA) anchor protein 6	NM_198111	uc007nnm.1
IAPLTR1a_Mm-ERVK-LTR	chr12	55462145	55462495	+	92.3	2.1	Upstream	-157284	182178	Egln3	chr12	-	55279967	55304861	NM_028133	egl nine homolog 3	NM_028133	uc007nns.2
IAPLTR2a-ERVK-LTR	chr12	55972791	55973182	-	87	4.2	Upstream	-9318	13377	Cfl2	chr12	-	55959805	55963864	NM_007688	cofilin-2	NM_007688	uc007nnx.1
IAPLTR2a-ERVK-LTR	chr12	57413892	57414241	+	92.8	3.2	Upstream	-382733	398325	Pax9	chr12	+	57796625	57812217	NM_011041	paired box protein Pax-9	NM_011041	uc007npi.1
IAPLTR1_Mm-ERVK-LTR	chr12	57626171	57626522	-	5	8.2	Gene-body	3725	37215	BC064451	chr12	-	57589307	57630247	BC064451	Mus musculus 0 day neonate lung cDNA, RIKEN full-length enriched library, clone:E030019B13 product:unclassifiable, full insert sequence.		uc007npe.1
IAPLTR1a_Mm-ERVK-LTR	chr12	57848841	57849180	-	94.5	1.6	Gene-body	412450	35560	Slc25a21	chr12	-	57813620	58261630	NM_001167976	mitochondrial 2-oxodicarboxylate carrier isoform	NM_001167976	uc011ymc.1
IAPLTR1a_Mm-ERVK-LTR	chr12	57852823	57853162	-	93.6	4.7	Gene-body	408468	39542	Slc25a21	chr12	-	57813620	58261630	NM_001167976	mitochondrial 2-oxodicarboxylate carrier isoform	NM_001167976	uc011ymc.1
IAPLTR2_Mm-ERVK-LTR	chr12	58012095	58012560	+	93.4	3.4	Gene-body	69285	137597	Slc25a21	chr12	-	57874498	58081380	AK044945	Mus musculus adult female vagina cDNA, RIKEN full-length enriched library, clone:9930033G19 product:MOTOCHONDRIAL OXODICARBOXYLATE CARRIER homolog [Rattus norvegicus], full insert sequence.		uc007npk.1
IAPLTR2_Mm-ERVK-LTR	chr12	58014443	58014906	+	85.9	2.2	Gene-body	66937	139945	Slc25a21	chr12	-	57874498	58081380	AK044945	Mus musculus adult female vagina cDNA, RIKEN full-length enriched library, clone:9930033G19 product:MOTOCHONDRIAL OXODICARBOXYLATE CARRIER homolog [Rattus norvegicus], full insert sequence.		uc007npk.1
IAPLTR2b-ERVK-LTR	chr12	58520459	58520787	-	90.1	6.5	Gene-body	112456	47241	Mipol1	chr12	+	58408331	58568028	AK138175	mirror-image polydactyly gene 1 protein homolog	NM_001164370	uc007npr.1
IAPLTR2a-ERVK-LTR	chr12	60313068	60313420	+	94.6	2.7	Gene-body	7402	11427	Fbxo33	chr12	-	60301641	60320470	NM_001033156	F-box only protein 33	NM_001033156	uc007nqk.2
IAPLTR1a_Mm-ERVK-LTR	chr12	60541344	60541682	+	89.4	6.3	Upstream	-220874	239703	Fbxo33	chr12	-	60301641	60320470	NM_001033156	F-box only protein 33	NM_001033156	uc007nqk.2
IAPLTR1a_Mm-ERVK-LTR	chr12	60548134	60548472	+	94.2	1.9	Upstream	-227664	246493	Fbxo33	chr12	-	60301641	60320470	NM_001033156	F-box only protein 33	NM_001033156	uc007nqk.2
IAPLTR2b-ERVK-LTR	chr12	60753170	60753488	-	91.1	7.3	Upstream	-433018	451847	Fbxo33	chr12	-	60301641	60320470	NM_001033156	F-box only protein 33	NM_001033156	uc007nqk.2
IAPLTR2b-ERVK-LTR	chr12	61807922	61808249	-	92.1	1.9	Upstream	-817369	1137996	Lrfn5	chr12	+	62625618	62946245	NM_178714	leucine-rich repeat and fibronectin type-III	NM_178714	uc007nqm.1
IAPLTR2a-ERVK-LTR	chr12	61877691	61878078	+	89	3.9	Upstream	-747927	1068554	Lrfn5	chr12	+	62625618	62946245	NM_178714	leucine-rich repeat and fibronectin type-III	NM_178714	uc007nqm.1
IAPLTR2_Mm-ERVK-LTR	chr12	61904562	61905044	-	92.9	4.1	Upstream	-720574	1041201	Lrfn5	chr12	+	62625618	62946245	NM_178714	leucine-rich repeat and fibronectin type-III	NM_178714	uc007nqm.1
IAPLTR1a_Mm-ERVK-LTR	chr12	62390122	62390459	-	94.4	2	Upstream	-235159	555786	Lrfn5	chr12	+	62625618	62946245	NM_178714	leucine-rich repeat and fibronectin type-III	NM_178714	uc007nqm.1
IAPLTR1a_Mm-ERVK-LTR	chr12	62394354	62394691	-	92.8	3.9	Upstream	-230927	551554	Lrfn5	chr12	+	62625618	62946245	NM_178714	leucine-rich repeat and fibronectin type-III	NM_178714	uc007nqm.1
IAPLTR2b-ERVK-LTR	chr12	62491261	62491564	+	90.3	6.3	Upstream	-134357	454984	Lrfn5	chr12	+	62625618	62946245	NM_178714	leucine-rich repeat and fibronectin type-III	NM_178714	uc007nqm.1
IAPLTR1a_Mm-ERVK-LTR	chr12	63635863	63636200	+	94.2	4.3	Downstream	1010245	676954	Lrfn5	chr12	+	62625618	62958909	BC052038	leucine-rich repeat and fibronectin type-III	NM_178714	uc007nqn.1
IAPLTR1a_Mm-ERVK-LTR	chr12	63639834	63640171	+	94.6	1.2	Downstream	1014216	680925	Lrfn5	chr12	+	62625618	62958909	BC052038	leucine-rich repeat and fibronectin type-III	NM_178714	uc007nqn.1
IAPLTR2b-ERVK-LTR	chr12	63676904	63677232	-	84.7	14.3	Downstream	1051614	718323	Lrfn5	chr12	+	62625618	62958909	BC052038	leucine-rich repeat and fibronectin type-III	NM_178714	uc007nqn.1
IAPLTR2_Mm-ERVK-LTR	chr12	64392931	64393416	+	89.8	2.5	Gene-Desert
IAPLTR2_Mm-ERVK-LTR	chr12	64401942	64402451	+	93.3	2.1	Gene-Desert
IAPLTR1a_Mm-ERVK-LTR	chr12	66128172	66128510	-	95.4	1.5	Upstream	-8810	35863	Prpf39	chr12	+	66137320	66164373	NM_177806	pre-mRNA-processing factor 39	NM_177806	uc007nqw.1
IAPLTR1a_Mm-ERVK-LTR	chr12	66134956	66135294	-	93.3	2.4	Upstream	-2026	29079	Prpf39	chr12	+	66137320	66164373	NM_177806	pre-mRNA-processing factor 39	NM_177806	uc007nqw.1
IAPLTR1a_Mm-ERVK-LTR	chr12	66734194	66734532	+	94.4	3.6	Upstream	-419708	445336	AK081945	chr12	-	66288858	66314486	AK081945	Mus musculus 16 days embryo head cDNA, RIKEN full-length enriched library, clone:C130088O07 product:unclassifiable, full insert sequence.		uc007nrj.1
IAPLTR1a_Mm-ERVK-LTR	chr12	66741032	66741370	+	95.9	1.4	Upstream	-426546	452174	AK081945	chr12	-	66288858	66314486	AK081945	Mus musculus 16 days embryo head cDNA, RIKEN full-length enriched library, clone:C130088O07 product:unclassifiable, full insert sequence.		uc007nrj.1
IAPLTR2_Mm-ERVK-LTR	chr12	66784277	66784650	+	82.5	10.2	Upstream	-469791	495419	AK081945	chr12	-	66288858	66314486	AK081945	Mus musculus 16 days embryo head cDNA, RIKEN full-length enriched library, clone:C130088O07 product:unclassifiable, full insert sequence.		uc007nrj.1
IAPLTR2_Mm-ERVK-LTR	chr12	66786517	66786946	+	90.8	1.4	Upstream	-472031	497659	AK081945	chr12	-	66288858	66314486	AK081945	Mus musculus 16 days embryo head cDNA, RIKEN full-length enriched library, clone:C130088O07 product:unclassifiable, full insert sequence.		uc007nrj.1
IAPLTR2_Mm-ERVK-LTR	chr12	66885457	66885925	-	93	1.6	Upstream	-571439	597067	AK081945	chr12	-	66288858	66314486	AK081945	Mus musculus 16 days embryo head cDNA, RIKEN full-length enriched library, clone:C130088O07 product:unclassifiable, full insert sequence.		uc007nrj.1
IAPLTR2_Mm-ERVK-LTR	chr12	66887810	66888278	-	81.5	7.9	Upstream	-573792	599420	AK081945	chr12	-	66288858	66314486	AK081945	Mus musculus 16 days embryo head cDNA, RIKEN full-length enriched library, clone:C130088O07 product:unclassifiable, full insert sequence.		uc007nrj.1
IAPLTR1_Mm-ERVK-LTR	chr12	66902236	66902573	-	74.8	4	Upstream	-588087	613715	AK081945	chr12	-	66288858	66314486	AK081945	Mus musculus 16 days embryo head cDNA, RIKEN full-length enriched library, clone:C130088O07 product:unclassifiable, full insert sequence.		uc007nrj.1
IAPLTR1_Mm-ERVK-LTR	chr12	66908972	66909309	-	91.4	5.5	Upstream	-594823	620451	AK081945	chr12	-	66288858	66314486	AK081945	Mus musculus 16 days embryo head cDNA, RIKEN full-length enriched library, clone:C130088O07 product:unclassifiable, full insert sequence.		uc007nrj.1
IAPLTR1a_Mm-ERVK-LTR	chr12	67508035	67508372	-	95.7	1.3	Upstream	-122984	124007	Rpl10l	chr12	-	67384365	67385388	NM_001162933	60S ribosomal protein L10-like	NM_001162933	uc011ymh.1
IAPLTR1a_Mm-ERVK-LTR	chr12	67514763	67515100	-	92.9	4.6	Upstream	-129712	130735	Rpl10l	chr12	-	67384365	67385388	NM_001162933	60S ribosomal protein L10-like	NM_001162933	uc011ymh.1
IAPLTR1_Mm-ERVK-LTR	chr12	69722699	69723126	-	94.9	1.2	Upstream	-546674	556871	Ppil5	chr12	+	70269800	70279997	NM_001081406	peptidylprolyl isomerase-like 5	NM_001081406	uc007nrq.1
IAPLTR1_Mm-ERVK-LTR	chr12	69729509	69729936	-	93.7	3.7	Upstream	-539864	550061	Ppil5	chr12	+	70269800	70279997	NM_001081406	peptidylprolyl isomerase-like 5	NM_001081406	uc007nrq.1
IAPLTR2_Mm-ERVK-LTR	chr12	69825706	69826139	-	90.2	5.4	Upstream	-443661	453858	Ppil5	chr12	+	70269800	70279997	NM_001081406	peptidylprolyl isomerase-like 5	NM_001081406	uc007nrq.1
IAPLTR1_Mm-ERVK-LTR	chr12	69846163	69846593	+	92	5.5	Upstream	-423637	433834	Ppil5	chr12	+	70269800	70279997	NM_001081406	peptidylprolyl isomerase-like 5	NM_001081406	uc007nrq.1
IAPLTR1_Mm-ERVK-LTR	chr12	69851008	69851438	+	90.5	2.1	Upstream	-418792	428989	Ppil5	chr12	+	70269800	70279997	NM_001081406	peptidylprolyl isomerase-like 5	NM_001081406	uc007nrq.1
IAPLTR1a_Mm-ERVK-LTR	chr12	71762167	71762504	-	79.5	7.1	Upstream	-163996	240717	Frmd6	chr12	+	71926500	72003221	NM_028127	FERM domain-containing protein 6	NM_028127	uc007ntv.1
IAPLTR1a_Mm-ERVK-LTR	chr12	71849458	71849796	-	94.4	3.5	Upstream	-76704	153425	Frmd6	chr12	+	71926500	72003221	NM_028127	FERM domain-containing protein 6	NM_028127	uc007ntv.1
IAPLTR2b-ERVK-LTR	chr12	73716014	73716326	-	87.1	6.8	Upstream	-145871	172056	Ppm1a	chr12	+	73862197	73888382	AK076054	protein phosphatase 1A	NM_008910	uc007nvt.2
IAPLTR2b-ERVK-LTR	chr12	73743197	73743515	+	76.2	3.5	Upstream	-119000	145185	Ppm1a	chr12	+	73862197	73888382	AK076054	protein phosphatase 1A	NM_008910	uc007nvt.2
IAPLTR1_Mm-ERVK-LTR	chr12	74411979	74412361	-	93.6	1.6	Gene-body	24315	1150	Slc38a6	chr12	+	74388046	74413511	BC048389	Mus musculus 2 days pregnant adult female ovary cDNA, RIKEN full-length enriched library, clone:E330017J12 product:transient receptor protein 7, full insert sequence.		uc007nwj.1
IAPLTR1_Mm-ERVK-LTR	chr12	74416465	74416847	-	94.3	4	Gene-body	29006	12018	Slc38a6	chr12	+	74387841	74428865	AK140045	Mus musculus 2 days pregnant adult female ovary cDNA, RIKEN full-length enriched library, clone:E330017J12 product:transient receptor protein 7, full insert sequence.		uc007nwi.2
IAPLTR2_Mm-ERVK-LTR	chr12	75692921	75693365	+	92.7	4.3	Upstream	-642149	665454	AK048798	chr12	-	75027467	75050772	AK048798	Mus musculus 0 day neonate cerebellum cDNA, RIKEN full-length enriched library, clone:C230070P12 product:unclassifiable, full insert sequence.		uc007nws.1
IAPLTR2_Mm-ERVK-LTR	chr12	75799319	75799739	+	84.6	5.2	Upstream	-609980	697485	Rhoj	chr12	+	76409299	76496804	AK166480	rho-related GTP-binding protein RhoJ precursor	NM_023275	uc007nxa.1
IAPLTR2_Mm-ERVK-LTR	chr12	75801665	75802085	+	90.4	1.8	Upstream	-607634	695139	Rhoj	chr12	+	76409299	76496804	AK166480	rho-related GTP-binding protein RhoJ precursor	NM_023275	uc007nxa.1
IAPLTR1_Mm-ERVK-LTR	chr12	76960653	76961020	+	85.3	6.9	Gene-body	41349	31383	Syne2	chr12	+	76919304	76992036	AK084811	RecName: Full=Nesprin-2; AltName: Full=Nuclear envelope spectrin repeat protein 2; AltName: Full=Nucleus and actin connecting element protein; Short=Protein NUANCE; AltName: Full=Synaptic nuclear envelope protein 2; Short=Syne-2;		uc007nxm.1
IAPLTR2_Mm-ERVK-LTR	chr12	77754018	77754469	+	95.8	3.2	Gene-body	57516	72544	Spnb1	chr12	-	77681474	77811534	NM_013675	spectrin beta chain, erythrocyte	NM_013675	uc007nyo.1
IAPLTR2_Mm-ERVK-LTR	chr12	77756488	77756939	+	87.5	4	Gene-body	55046	75014	Spnb1	chr12	-	77681474	77811534	NM_013675	spectrin beta chain, erythrocyte	NM_013675	uc007nyo.1
IAPLTR1_Mm-ERVK-LTR	chr12	77845602	77845971	+	95.3	2.3	Upstream	-20957	38563	Churc1	chr12	+	77866559	77884165	NM_206534	protein Churchill	NM_206534	uc007nyq.1
IAPLTR1_Mm-ERVK-LTR	chr12	77849602	77849971	+	94	1.8	Upstream	-16957	34563	Churc1	chr12	+	77866559	77884165	NM_206534	protein Churchill	NM_206534	uc007nyq.1
IAPLTR2a-ERVK-LTR	chr12	80215292	80215695	+	90.6	4.1	Upstream	-10366	25601	AK033827	chr12	-	80189691	80204926	AK033827	Mus musculus adult male epididymis cDNA, RIKEN full-length enriched library, clone:9230116L04 product:PHOSPHATIDYLINOSITOL GLYCAN, CLASS H homolog [Homo sapiens], full insert sequence.		uc007nzu.1
IAPLTR1_Mm-ERVK-LTR	chr12	81518249	81518601	+	95	3	Gene-body	19339	81416	Dcaf5	chr12	-	81436833	81537588	NM_177267	DDB1- and CUL4-associated factor 5	NM_177267	uc007oar.2
IAPLTR1_Mm-ERVK-LTR	chr12	81525047	81525399	+	90	2.4	Gene-body	12541	88214	Dcaf5	chr12	-	81436833	81537588	NM_177267	DDB1- and CUL4-associated factor 5	NM_177267	uc007oar.2
IAPLTR1_Mm-ERVK-LTR	chr12	83562005	83562427	-	94.7	1.8	Upstream	-155597	697372	Rgs6	chr12	+	83718024	84259799	NM_015812	regulator of G-protein signaling 6	NM_015812	uc007oda.1
IAPLTR1_Mm-ERVK-LTR	chr12	83567011	83567433	-	95.4	2	Upstream	-150591	692366	Rgs6	chr12	+	83718024	84259799	NM_015812	regulator of G-protein signaling 6	NM_015812	uc007oda.1
IAPLTR1a_Mm-ERVK-LTR	chr12	86741995	86742332	-	95.6	1.1	Upstream	-26665	60769	Tmed10	chr12	-	86681563	86715667	NM_026775	transmembrane emp24 domain-containing protein 10	NM_026775	uc007ogz.1
IAPLTR1a_Mm-ERVK-LTR	chr12	86748790	86749127	-	94.6	2.9	Upstream	-33460	67564	Tmed10	chr12	-	86681563	86715667	NM_026775	transmembrane emp24 domain-containing protein 10	NM_026775	uc007ogz.1
IAPLTR2_Mm-ERVK-LTR	chr12	86990883	86991305	-	91.6	3.1	Upstream	-36364	58732	Batf	chr12	+	87027669	87050037	NM_016767	basic leucine zipper transcriptional factor	NM_016767	uc007ohd.1
IAPLTR2a-ERVK-LTR	chr12	88918462	88918851	+	91.6	3.8	Upstream	-25175	31333	Oog1	chr12	+	88943637	88949795	NM_178657	oogenesin 1	NM_178657	uc007oji.2
IAPLTR2b-ERVK-LTR	chr12	89533198	89533522	-	86.5	4.9	Upstream	-8008	12212	Gm7104	chr12	-	89521310	89525514	NR_033570	Mus musculus cDNA clone IMAGE:40094401.	NR_033570	uc011ypt.1
IAPLTR2a-ERVK-LTR	chr12	92465984	92466373	+	92.8	5.1	Gene-body	39542	229053	4930534B04Rik	chr12	-	92236931	92505526	AK029581	Mus musculus adult male testis cDNA, RIKEN full-length enriched library, clone:4930534B04 product:hypothetical protein, full insert sequence.		uc011ypv.1
IAPLTR2a-ERVK-LTR	chr12	92468142	92468539	+	89.2	2.1	Gene-body	37384	231211	4930534B04Rik	chr12	-	92236931	92505526	AK029581	Mus musculus adult male testis cDNA, RIKEN full-length enriched library, clone:4930534B04 product:hypothetical protein, full insert sequence.		uc011ypv.1
IAPLTR2_Mm-ERVK-LTR	chr12	92791946	92792355	-	87	6.1	Upstream	-130749	139675	AK040110	chr12	+	92923104	92932030	AK040110	Mus musculus 0 day neonate thymus cDNA, RIKEN full-length enriched library, clone:A430062N11 product:unclassifiable, full insert sequence.		uc007okv.1
IAPLTR1a_Mm-ERVK-LTR	chr12	94747954	94748291	+	91.7	5.2	Gene-Desert
IAPLTR1a_Mm-ERVK-LTR	chr12	94754760	94755097	+	95.6	1.2	Gene-Desert
IAPLTR1_Mm-ERVK-LTR	chr12	95274590	95275021	-	95.3	1.5	Gene-Desert
IAPLTR1_Mm-ERVK-LTR	chr12	95281495	95281926	-	94.7	3	Gene-Desert
IAPLTR1a_Mm-ERVK-LTR	chr12	95506709	95507058	-	92.2	2.3	Gene-Desert
IAPLTR1_Mm-ERVK-LTR	chr12	97468368	97468750	-	94.9	1.4	Upstream	-183318	183922	1700019M22Rik	chr12	-	97284828	97285432	NM_027076	hypothetical protein LOC69423	NM_027076	uc007old.1
IAPLTR1_Mm-ERVK-LTR	chr12	97472360	97472742	-	93	3.9	Upstream	-187310	187914	1700019M22Rik	chr12	-	97284828	97285432	NM_027076	hypothetical protein LOC69423	NM_027076	uc007old.1
IAPLTR2a-ERVK-LTR	chr12	98178245	98178632	+	90.5	3.9	Upstream	-892813	893417	1700019M22Rik	chr12	-	97284828	97285432	NM_027076	hypothetical protein LOC69423	NM_027076	uc007old.1
IAPLTR2_Mm-ERVK-LTR	chr12	101332069	101332567	-	85	3.5	Upstream	-15810	29007	Psmc1	chr12	+	101348377	101361574	AK169015	26S protease regulatory subunit 4	NM_008947	uc007osm.1
IAPLTR2a-ERVK-LTR	chr12	102606024	102606426	-	92.4	1.8	Upstream	-36456	257793	Catsperb	chr12	+	102642882	102864219	NM_173023	cation channel sperm-associated protein subunit	NM_173023	uc007otl.2
IAPLTR2a-ERVK-LTR	chr12	102608233	102608615	-	93.7	1.4	Upstream	-34267	255604	Catsperb	chr12	+	102642882	102864219	NM_173023	cation channel sperm-associated protein subunit	NM_173023	uc007otl.2
IAPLTR2_Mm-ERVK-LTR	chr12	103685158	103685693	+	81	4.9	Upstream	-7251	52851	Lgmn	chr12	-	103632307	103677907	NM_011175	legumain precursor	NM_011175	uc007ouf.1
IAPLTR2_Mm-ERVK-LTR	chr12	103873152	103873626	+	69.1	18	Gene-body	69927	66360	Itpk1	chr12	-	103806792	103943079	NM_172584	inositol-tetrakisphosphate 1-kinase	NM_172584	uc007ouj.1
IAPLTR2b-ERVK-LTR	chr12	104958577	104958878	-	84	3	Upstream	-25139	32625	Serpina1f	chr12	-	104926253	104933739	NM_026687	alpha-1-antitrypsin 1-6 isoform 1 precursor	NM_026687	uc007owd.2
IAPLTR2b-ERVK-LTR	chr12	104989176	104989496	-	81.7	5.8	Gene-body	76710	23131	Serpina1b	chr12	-	104966365	105066206	BC037008	alpha-1-antitrypsin 1-2 precursor	NM_009244	uc007owf.1
IAPLTR2b-ERVK-LTR	chr12	105031271	105031588	-	85.2	5.5	Gene-body	34618	65223	Serpina1b	chr12	-	104966365	105066206	BC037008	alpha-1-antitrypsin 1-2 precursor	NM_009244	uc007owf.1
IAPLTR2_Mm-ERVK-LTR	chr12	105034235	105034710	-	89.2	5	Gene-body	31496	68345	Serpina1b	chr12	-	104966365	105066206	BC037008	alpha-1-antitrypsin 1-2 precursor	NM_009244	uc007owf.1
IAPLTR2b-ERVK-LTR	chr12	105072093	105072420	-	80.1	7.4	Gene-body	29409	70624	Serpina1a	chr12	-	105001796	105101829	BC031707	alpha-1-antitrypsin 1-1 precursor	NM_009243	uc007owh.1
IAPLTR2_Mm-ERVK-LTR	chr12	106538295	106538788	-	93.6	2.5	Upstream	-36015	83354	BC059025	chr12	+	106574803	106622142	BC059025	Mus musculus 10, 11 days embryo whole body cDNA, RIKEN full-length enriched library, clone:2810011L19 product:RIKEN cDNA 2810011L19 gene, full insert sequence.		uc007oyf.1
IAPLTR2a-ERVK-LTR	chr12	106868519	106868917	+	88.1	2.7	Gene-body	16643	16771	Atg2b	chr12	-	106851748	106885162	BC046427	autophagy-related protein 2 homolog B	NM_029654	uc007oyo.1
IAPLTR1_Mm-ERVK-LTR	chr12	109317501	109317859	-	92.6	2.6	Upstream	-76235	169247	Bcl11b	chr12	-	109148612	109241624	NM_001079883	B-cell lymphoma/leukemia 11B isoform a	NM_001079883	uc007ozh.1
IAPLTR1_Mm-ERVK-LTR	chr12	109322273	109322631	-	87.9	2.9	Upstream	-81007	174019	Bcl11b	chr12	-	109148612	109241624	NM_001079883	B-cell lymphoma/leukemia 11B isoform a	NM_001079883	uc007ozh.1
IAPLTR2_Mm-ERVK-LTR	chr12	111058718	111059193	-	87.1	3.7	Upstream	-81417	750707	Ppp2r5c	chr12	+	111140610	111809900	U59418	serine/threonine-protein phosphatase 2A 56 kDa	NM_001081458	uc007pbf.1
IAPLTR2_Mm-ERVK-LTR	chr12	111061046	111061408	-	94.3	2.4	Upstream	-79202	748492	Ppp2r5c	chr12	+	111140610	111809900	U59418	serine/threonine-protein phosphatase 2A 56 kDa	NM_001081458	uc007pbf.1
IAPLTR1a_Mm-ERVK-LTR	chr12	111140174	111140526	+	91.5	4.2	Upstream	-436	669726	Ppp2r5c	chr12	+	111140610	111809900	U59418	serine/threonine-protein phosphatase 2A 56 kDa	NM_001081458	uc007pbf.1
IAPLTR1a_Mm-ERVK-LTR	chr12	111146894	111147246	+	92.8	1.9	Gene-body	6284	663006	Ppp2r5c	chr12	+	111140610	111809900	U59418	serine/threonine-protein phosphatase 2A 56 kDa	NM_001081458	uc007pbf.1
IAPLTR2b-ERVK-LTR	chr12	111578858	111579196	-	92.6	5.8	Gene-body	438586	230704	Ppp2r5c	chr12	+	111140610	111809900	U59418	serine/threonine-protein phosphatase 2A 56 kDa	NM_001081458	uc007pbf.1
IAPLTR1_Mm-ERVK-LTR	chr12	112626417	112626785	+	91.2	6.1	Upstream	-10488	95235	Cdc42bpb	chr12	-	112531182	112615929	NM_183016	serine/threonine-protein kinase MRCK beta	NM_183016	uc007pct.2
IAPLTR1_Mm-ERVK-LTR	chr12	112631261	112631629	+	95.7	2.8	Upstream	-13758	19027	A230065H16Rik	chr12	+	112645019	112650288	NM_001101503	hypothetical protein LOC380787	NM_001101503	uc007pcu.1
IAPLTR2_Mm-ERVK-LTR	chr12	114125498	114125936	+	87.4	5.3	Upstream	-26371	36412	Gpr132	chr12	-	114089086	114099127	NM_019925	probable G-protein coupled receptor 132	NM_019925	uc007pfk.1
IAPLTR2_Mm-ERVK-LTR	chr12	114127989	114128427	+	80.2	5.6	Upstream	-28862	38903	Gpr132	chr12	-	114089086	114099127	NM_019925	probable G-protein coupled receptor 132	NM_019925	uc007pfk.1
IAPLTR2a-ERVK-LTR	chr12	114433765	114434176	-	90.3	4.7	Upstream	-195344	236104	Brf1	chr12	-	114198072	114238832	NM_028193	transcription factor IIIB 90 kDa subunit	NM_028193	uc007pfn.1
IAPLTR2a-ERVK-LTR	chr12	114438942	114439353	-	93.3	4.8	Upstream	-200521	241281	Brf1	chr12	-	114198072	114238832	NM_028193	transcription factor IIIB 90 kDa subunit	NM_028193	uc007pfn.1
IAPLTR2_Mm-ERVK-LTR	chr12	114693929	114694433	-	78.1	7.9	Gene-body	2553731	196034	abParts	chr12	-	114498399	117248164		Parts of antibodies, mostly variable regions.		uc011yvj.1
IAPLTR2_Mm-ERVK-LTR	chr12	114878163	114878584	+	82.3	8.1	Gene-body	2370001	379764	abParts	chr12	-	114498399	117248164		Parts of antibodies, mostly variable regions.		uc011yvj.1
IAPLTR2a-ERVK-LTR	chr12	115762705	115763088	+	77.2	8.7	Gene-body	1485459	1264306	abParts	chr12	-	114498399	117248164		Parts of antibodies, mostly variable regions.		uc011yvj.1
IAPLTR2a-ERVK-LTR	chr12	115765093	115765477	+	76.6	2.7	Gene-body	1483071	1266694	abParts	chr12	-	114498399	117248164		Parts of antibodies, mostly variable regions.		uc011yvj.1
IAPLTR2_Mm-ERVK-LTR	chr12	115799753	115800174	+	74.9	9.3	Gene-body	1448411	1301354	abParts	chr12	-	114498399	117248164		Parts of antibodies, mostly variable regions.		uc011yvj.1
IAPLTR2_Mm-ERVK-LTR	chr12	115878398	115878872	+	92.8	2.4	Gene-body	1369766	1379999	abParts	chr12	-	114498399	117248164		Parts of antibodies, mostly variable regions.		uc011yvj.1
IAPLTR2a-ERVK-LTR	chr12	116179197	116179608	+	83.5	6.3	Gene-body	1068967	1680798	abParts	chr12	-	114498399	117248164		Parts of antibodies, mostly variable regions.		uc011yvj.1
IAPLTR2a-ERVK-LTR	chr12	116181749	116182160	+	87.6	1.8	Gene-body	1066415	1683350	abParts	chr12	-	114498399	117248164		Parts of antibodies, mostly variable regions.		uc011yvj.1
IAPLTR2_Mm-ERVK-LTR	chr12	116640504	116640948	+	85.4	4.9	Gene-body	607660	2142105	abParts	chr12	-	114498399	117248164		Parts of antibodies, mostly variable regions.		uc011yvj.1
IAPLTR2a-ERVK-LTR	chr12	116796228	116796582	+	90.4	5.6	Gene-body	451936	2297829	abParts	chr12	-	114498399	117248164		Parts of antibodies, mostly variable regions.		uc011yvj.1
IAPLTR2a-ERVK-LTR	chr12	116803212	116803574	+	79.8	6.6	Gene-body	444952	2304813	abParts	chr12	-	114498399	117248164		Parts of antibodies, mostly variable regions.		uc011yvj.1
IAPLTR2b-ERVK-LTR	chr12	119592736	119593056	+	93.4	3.9	Upstream	-52823	119331	Sp4	chr12	-	119473405	119539913	NM_001166385	transcription factor Sp4 isoform 2	NM_001166385	uc011yvt.1
IAPLTR2b-ERVK-LTR	chr12	119597027	119597347	+	90.3	2.5	Upstream	-57114	123622	Sp4	chr12	-	119473405	119539913	NM_001166385	transcription factor Sp4 isoform 2	NM_001166385	uc011yvt.1
IAPLTR2_Mm-ERVK-LTR	chr12	120032625	120033077	+	91.2	3.9	Upstream	-52176	58426	Sp8	chr12	+	120084801	120091051	NM_177082	transcription factor Sp8	NM_177082	uc007pih.2
IAPLTR2a-ERVK-LTR	chr12	120035405	120035789	+	85	5	Upstream	-49396	55646	Sp8	chr12	+	120084801	120091051	NM_177082	transcription factor Sp8	NM_177082	uc007pih.2
IAPLTR1_Mm-ERVK-LTR	chr12	120836027	120836392	+	94.8	1.8	Upstream	-348407	421152	Tmem196	chr12	+	121184434	121257179	NM_001160385	transmembrane protein 196	NM_001160385	uc011yvw.1
IAPLTR2b-ERVK-LTR	chr12	121102713	121103054	+	89.2	7.1	Upstream	-81721	154466	Tmem196	chr12	+	121184434	121257179	NM_001160385	transmembrane protein 196	NM_001160385	uc011yvw.1
IAPLTR2_Mm-ERVK-LTR	chr13	3014833	3015258	-	92.8	1.7	Upstream	-133462	173666	Speer6-ps1	chr13	+	3148720	3188924	NR_001581	Mus musculus adult male testis cDNA, RIKEN full-length enriched library, clone:1700039A02 product:hypothetical protein, full insert sequence.	NR_001581	uc007pio.1
IAPLTR2_Mm-ERVK-LTR	chr13	3017168	3017593	-	85.3	6	Upstream	-131127	171331	Speer6-ps1	chr13	+	3148720	3188924	NR_001581	Mus musculus adult male testis cDNA, RIKEN full-length enriched library, clone:1700039A02 product:hypothetical protein, full insert sequence.	NR_001581	uc007pio.1
IAPLTR2b-ERVK-LTR	chr13	3347636	3347937	+	89.8	4.6	Upstream	-129869	136830	2810429I04Rik	chr13	+	3477505	3484466	AK043092	Mus musculus 10, 11 days embryo whole body cDNA, RIKEN full-length enriched library, clone:2810429I04 product:unclassifiable, full insert sequence.		uc007pit.1
IAPLTR2_Mm-ERVK-LTR	chr13	3614206	3614633	+	86.6	5.9	Upstream	-3852	48926	BC016423	chr13	-	3565280	3610354	NM_134063	peripherial benzodiazepine receptor associated	NM_134063	uc007pix.1
IAPLTR2_Mm-ERVK-LTR	chr13	3617727	3618154	+	88.4	3	Upstream	-7373	52447	BC016423	chr13	-	3565280	3610354	NM_134063	peripherial benzodiazepine receptor associated	NM_134063	uc007pix.1
IAPLTR1_Mm-ERVK-LTR	chr13	4065475	4065826	-	92.9	2.4	Gene-body	6990	23842	Akr1c14	chr13	+	4058836	4089668	NM_134072	3-alpha-hydroxysteroid dehydrogenase	NM_134072	uc007pji.1
IAPLTR1_Mm-ERVK-LTR	chr13	4068803	4069155	-	93.5	4.2	Gene-body	10319	20513	Akr1c14	chr13	+	4058836	4089668	NM_134072	3-alpha-hydroxysteroid dehydrogenase	NM_134072	uc007pji.1
IAPLTR1_Mm-ERVK-LTR	chr13	4337710	4338062	+	92.2	4.7	Upstream	-59065	70293	Akr1c12	chr13	-	4267417	4278645	NM_013777	aldo-keto reductase family 1, member C12	NM_013777	uc007pjn.1
IAPLTR1_Mm-ERVK-LTR	chr13	4344458	4344810	+	95.8	1.9	Upstream	-65813	77041	Akr1c12	chr13	-	4267417	4278645	NM_013777	aldo-keto reductase family 1, member C12	NM_013777	uc007pjn.1
IAPLTR2_Mm-ERVK-LTR	chr13	4442187	4442619	-	84.3	5.3	Gene-body	9031	14157	Akr1c6	chr13	+	4433588	4456776	NM_030611	estradiol 17 beta-dehydrogenase 5	NM_030611	uc007pjo.1
IAPLTR2_Mm-ERVK-LTR	chr13	4826756	4827309	-	91.3	2.6	Upstream	-218899	235574	Akr1e1	chr13	-	4591735	4608410	NM_018859	1,5-anhydro-D-fructose reductase	NM_018859	uc007pjs.1
IAPLTR2_Mm-ERVK-LTR	chr13	4829234	4829755	-	87.6	6	Upstream	-221345	238020	Akr1e1	chr13	-	4591735	4608410	NM_018859	1,5-anhydro-D-fructose reductase	NM_018859	uc007pjs.1
IAPLTR2_Mm-ERVK-LTR	chr13	4874685	4875123	+	93.2	1.5	Upstream	-266275	282950	Akr1e1	chr13	-	4591735	4608410	NM_018859	1,5-anhydro-D-fructose reductase	NM_018859	uc007pjs.1
IAPLTR2b-ERVK-LTR	chr13	4900988	4901314	-	87.4	2.6	Upstream	-292904	309579	Akr1e1	chr13	-	4591735	4608410	NM_018859	1,5-anhydro-D-fructose reductase	NM_018859	uc007pjs.1
IAPLTR2b-ERVK-LTR	chr13	4903932	4904258	-	93.4	3.4	Upstream	-295848	312523	Akr1e1	chr13	-	4591735	4608410	NM_018859	1,5-anhydro-D-fructose reductase	NM_018859	uc007pjs.1
IAPLTR2_Mm-ERVK-LTR	chr13	4979197	4979640	-	90.1	2.7	Upstream	-371230	387905	Akr1e1	chr13	-	4591735	4608410	NM_018859	1,5-anhydro-D-fructose reductase	NM_018859	uc007pjs.1
IAPLTR2_Mm-ERVK-LTR	chr13	4989540	4989991	-	88.3	6.4	Upstream	-381581	398256	Akr1e1	chr13	-	4591735	4608410	NM_018859	1,5-anhydro-D-fructose reductase	NM_018859	uc007pjs.1
IAPLTR2_Mm-ERVK-LTR	chr13	5243905	5244316	-	91.2	1.4	Upstream	-616418	625323	Klf6	chr13	+	5860734	5869639	NM_011803	Krueppel-like factor 6	NM_011803	uc007pjw.1
IAPLTR1_Mm-ERVK-LTR	chr13	5277322	5277674	+	93.7	3.3	Upstream	-583412	592317	Klf6	chr13	+	5860734	5869639	NM_011803	Krueppel-like factor 6	NM_011803	uc007pjw.1
IAPLTR1_Mm-ERVK-LTR	chr13	5282936	5283288	+	94.9	1.4	Upstream	-577798	586703	Klf6	chr13	+	5860734	5869639	NM_011803	Krueppel-like factor 6	NM_011803	uc007pjw.1
IAPLTR2a-ERVK-LTR	chr13	6183449	6183869	-	92.9	4.1	Upstream	-326531	329115	AK006031	chr13	-	5854754	5857338	AK006031	Mus musculus adult male testis cDNA, RIKEN full-length enriched library, clone:1700016G22 product:unclassifiable, full insert sequence.		uc007pjv.1
IAPLTR2a-ERVK-LTR	chr13	6266047	6266423	-	89.9	3.2	Upstream	-280979	312972	Pitrm1	chr13	+	6547402	6579395	NM_145131	presequence protease, mitochondrial precursor	NM_145131	uc007pjx.1
IAPLTR2a-ERVK-LTR	chr13	6830692	6831067	-	91.9	4.8	Upstream	-183097	251948	Pfkp	chr13	-	6579119	6647970	NM_019703	6-phosphofructokinase type C	NM_019703	uc007pjz.1
IAPLTR2_Mm-ERVK-LTR	chr13	6949791	6950218	+	89	5.9	Upstream	-301821	370672	Pfkp	chr13	-	6579119	6647970	NM_019703	6-phosphofructokinase type C	NM_019703	uc007pjz.1
IAPLTR2b-ERVK-LTR	chr13	7274668	7274997	-	93.6	1	Upstream	-317780	319126	AK135744	chr13	-	6955871	6957217	AK135744	Mus musculus in vitro fertilized eggs cDNA, RIKEN full-length enriched library, clone:7420409N09 product:unclassifiable, full insert sequence.		uc007pke.1
IAPLTR2b-ERVK-LTR	chr13	7278509	7278834	-	90.5	6.6	Upstream	-321617	322963	AK135744	chr13	-	6955871	6957217	AK135744	Mus musculus in vitro fertilized eggs cDNA, RIKEN full-length enriched library, clone:7420409N09 product:unclassifiable, full insert sequence.		uc007pke.1
IAPLTR2b-ERVK-LTR	chr13	7601013	7601348	-	90.3	2.4	Upstream	-600806	1158206	Adarb2	chr13	+	8202154	8759554	NM_052977	double-stranded RNA-specific editase B2	NM_052977	uc007pkf.1
IAPLTR2b-ERVK-LTR	chr13	7604296	7604633	-	87.3	5.2	Upstream	-597521	1154921	Adarb2	chr13	+	8202154	8759554	NM_052977	double-stranded RNA-specific editase B2	NM_052977	uc007pkf.1
IAPLTR2_Mm-ERVK-LTR	chr13	7635110	7635587	-	86.4	5.1	Upstream	-566567	1123967	Adarb2	chr13	+	8202154	8759554	NM_052977	double-stranded RNA-specific editase B2	NM_052977	uc007pkf.1
IAPLTR1_Mm-ERVK-LTR	chr13	7948386	7948739	-	91.1	2.9	Upstream	-253415	810815	Adarb2	chr13	+	8202154	8759554	NM_052977	double-stranded RNA-specific editase B2	NM_052977	uc007pkf.1
IAPLTR1_Mm-ERVK-LTR	chr13	7955135	7955488	-	92.1	3.6	Upstream	-246666	804066	Adarb2	chr13	+	8202154	8759554	NM_052977	double-stranded RNA-specific editase B2	NM_052977	uc007pkf.1
IAPLTR2_Mm-ERVK-LTR	chr13	8023425	8023833	-	88.2	6.6	Upstream	-178321	735721	Adarb2	chr13	+	8202154	8759554	NM_052977	double-stranded RNA-specific editase B2	NM_052977	uc007pkf.1
IAPLTR2a-ERVK-LTR	chr13	8268843	8269230	-	89.7	5.5	Gene-body	67076	490324	Adarb2	chr13	+	8202154	8759554	NM_052977	double-stranded RNA-specific editase B2	NM_052977	uc007pkf.1
IAPLTR2b-ERVK-LTR	chr13	8413757	8414099	+	87.2	4.8	Gene-body	211603	345797	Adarb2	chr13	+	8202154	8759554	NM_052977	double-stranded RNA-specific editase B2	NM_052977	uc007pkf.1
IAPLTR1a_Mm-ERVK-LTR	chr13	8468879	8469217	-	86.7	4.9	Gene-body	267063	290337	Adarb2	chr13	+	8202154	8759554	NM_052977	double-stranded RNA-specific editase B2	NM_052977	uc007pkf.1
IAPLTR1_Mm-ERVK-LTR	chr13	9431904	9432257	-	94.2	0.9	Gene-body	156487	235915	Dip2c	chr13	+	9275770	9668172	NM_001081426	disco-interacting protein 2 homolog C	NM_001081426	uc007pkv.2
IAPLTR1_Mm-ERVK-LTR	chr13	9438787	9439140	-	94.6	3.1	Gene-body	163370	229032	Dip2c	chr13	+	9275770	9668172	NM_001081426	disco-interacting protein 2 homolog C	NM_001081426	uc007pkv.2
IAPLTR2_Mm-ERVK-LTR	chr13	9841009	9841522	+	90	7	Upstream	-76449	156928	Zmynd11	chr13	-	9684081	9764560	NM_001199141	zinc finger MYND domain-containing protein 11	NM_001199141	uc007pkz.2
IAPLTR2b-ERVK-LTR	chr13	9859101	9859427	-	95.4	2.2	Upstream	-94867	175346	Zmynd11	chr13	-	9684081	9764560	NM_001199141	zinc finger MYND domain-containing protein 11	NM_001199141	uc007pkz.2
IAPLTR2b-ERVK-LTR	chr13	10682356	10682696	-	87.5	14.4	Upstream	-322647	806838	Chrm3	chr13	-	9875858	10360049	NM_033269	muscarinic acetylcholine receptor M3	NM_033269	uc007plb.1
IAPLTR2a-ERVK-LTR	chr13	10776182	10776581	+	83.1	6.6	Upstream	-416133	900324	Chrm3	chr13	-	9875858	10360049	NM_033269	muscarinic acetylcholine receptor M3	NM_033269	uc007plb.1
IAPLTR2a-ERVK-LTR	chr13	10778286	10778685	+	85.9	3	Upstream	-418237	902428	Chrm3	chr13	-	9875858	10360049	NM_033269	muscarinic acetylcholine receptor M3	NM_033269	uc007plb.1
IAPLTR2a-ERVK-LTR	chr13	10865554	10865935	-	88.7	5.8	Upstream	-505886	990077	Chrm3	chr13	-	9875858	10360049	NM_033269	muscarinic acetylcholine receptor M3	NM_033269	uc007plb.1
IAPLTR1a_Mm-ERVK-LTR	chr13	10888452	10888793	-	94.1	3.3	Upstream	-528744	1012935	Chrm3	chr13	-	9875858	10360049	NM_033269	muscarinic acetylcholine receptor M3	NM_033269	uc007plb.1
IAPLTR2_Mm-ERVK-LTR	chr13	10962961	10963410	-	89.2	5.2	Upstream	-603361	1087552	Chrm3	chr13	-	9875858	10360049	NM_033269	muscarinic acetylcholine receptor M3	NM_033269	uc007plb.1
IAPLTR2a-ERVK-LTR	chr13	11219237	11219590	+	85.8	12.2	Upstream	-395081	398712	Zp4-ps	chr13	+	11614318	11617949	NR_027813	Mus musculus zona pellucida glycoprotein 4 non-coding transcript (Zp4) mRNA, partial sequence.	NR_027813	uc007plc.1
IAPLTR2a-ERVK-LTR	chr13	11221612	11221965	+	82.6	3.4	Upstream	-392706	396337	Zp4-ps	chr13	+	11614318	11617949	NR_027813	Mus musculus zona pellucida glycoprotein 4 non-coding transcript (Zp4) mRNA, partial sequence.	NR_027813	uc007plc.1
IAPLTR1_Mm-ERVK-LTR	chr13	11593364	11593731	+	90.8	6	Upstream	-20954	24585	Zp4-ps	chr13	+	11614318	11617949	NR_027813	Mus musculus zona pellucida glycoprotein 4 non-coding transcript (Zp4) mRNA, partial sequence.	NR_027813	uc007plc.1
IAPLTR1_Mm-ERVK-LTR	chr13	11600045	11600412	+	93.6	2.4	Upstream	-14273	17904	Zp4-ps	chr13	+	11614318	11617949	NR_027813	Mus musculus zona pellucida glycoprotein 4 non-coding transcript (Zp4) mRNA, partial sequence.	NR_027813	uc007plc.1
IAPLTR2_Mm-ERVK-LTR	chr13	12951824	12952361	+	81.3	5.8	Upstream	-59478	68742	Prl2c3	chr13	-	12883082	12892346	NM_011118	prolactin-2C4 precursor	NM_011118	uc007plw.2
IAPLTR2_Mm-ERVK-LTR	chr13	12955463	12955920	+	82.7	6.1	Upstream	-63117	72381	Prl2c3	chr13	-	12883082	12892346	NM_011118	prolactin-2C4 precursor	NM_011118	uc007plw.2
IAPLTR2b-ERVK-LTR	chr13	13233558	13233881	-	85.5	5.4	Upstream	-41167	50226	Prl2c5	chr13	+	13275048	13284107	NM_181852	prolactin family 2, subfamily c, member 5	NM_181852	uc007ply.1
IAPLTR2_Mm-ERVK-LTR	chr13	15190715	15191166	-	89.7	4.3	Upstream	-3985	102137	AK085253	chr13	-	15089029	15187181	AK085253	Mus musculus 0 day neonate kidney cDNA, RIKEN full-length enriched library, clone:D630001C21 product:unclassifiable, full insert sequence.		uc007pnp.1
IAPLTR2_Mm-ERVK-LTR	chr13	15192996	15193448	-	79	10.9	Upstream	-6267	104419	AK085253	chr13	-	15089029	15187181	AK085253	Mus musculus 0 day neonate kidney cDNA, RIKEN full-length enriched library, clone:D630001C21 product:unclassifiable, full insert sequence.		uc007pnp.1
IAPLTR1_Mm-ERVK-LTR	chr13	15530159	15530524	+	92.5	2.5	Upstream	-24908	276788	Gli3	chr13	+	15555067	15806947	AK144851	zinc finger protein GLI3	NM_008130	uc007pnq.1
IAPLTR2_Mm-ERVK-LTR	chr13	21199135	21199573	+	90.6	6.7	Upstream	-25510	26464	Olfr263-ps1	chr13	+	21224645	21225599	NM_010984	olfactory receptor 42	NM_010984	uc007ppw.1
IAPLTR2_Mm-ERVK-LTR	chr13	21566173	21566625	+	83.2	7.1	Upstream	-4602	11201	Zkscan4	chr13	+	21570775	21577374	NM_001039115	zinc finger protein with KRAB and SCAN domains	NM_001039115	uc007pqn.1
IAPLTR1_Mm-ERVK-LTR	chr13	21721686	21722038	-	88.9	4.6	Upstream	-18202	19129	Olfr1362	chr13	-	21702909	21703836	NM_146744	olfactory receptor 1362	NM_146744	uc007pqv.1
IAPLTR1_Mm-ERVK-LTR	chr13	21728426	21728778	-	94.6	3	Upstream	-24942	25869	Olfr1362	chr13	-	21702909	21703836	NM_146744	olfactory receptor 1362	NM_146744	uc007pqv.1
IAPLTR2_Mm-ERVK-LTR	chr13	22213631	22214062	+	93.6	2.7	Upstream	-19097	20036	Vmn1r189	chr13	-	22193595	22194534	NM_145844	vomeronasal 1 receptor 189	NM_145844	uc007psg.1
IAPLTR1a_Mm-ERVK-LTR	chr13	22320333	22320671	-	95.2	1.6	Upstream	-8982	9942	Vmn1r193	chr13	-	22310729	22311689	NM_134225	vomeronasal 1 receptor 193	NM_134225	uc007psj.1
IAPLTR1a_Mm-ERVK-LTR	chr13	22324326	22324664	-	93.3	2.2	Upstream	-11419	12310	Vmn1r194	chr13	+	22336083	22336974	NM_001080972	vomeronasal 1 receptor 194	NM_001080972	uc007psk.1
IAPLTR2a-ERVK-LTR	chr13	22469753	22470080	-	81.3	7.9	Upstream	-4326	5430	Vmn1r199	chr13	+	22474406	22475510	NM_134213	vomeronasal 1 receptor 199	NM_134213	uc007pso.1
IAPLTR2a-ERVK-LTR	chr13	23297615	23298000	+	83.8	5.3	Upstream	-11626	12565	Vmn1r221	chr13	+	23309241	23310180	NM_001167542	omeronasal 1 receptor 221	NM_001167542	uc011yxc.1
IAPLTR2a-ERVK-LTR	chr13	23299779	23300067	+	93.7	1.7	Upstream	-9462	10401	Vmn1r221	chr13	+	23309241	23310180	NM_001167542	omeronasal 1 receptor 221	NM_001167542	uc011yxc.1
IAPLTR1a_Mm-ERVK-LTR	chr13	26458986	26459323	+	93.9	4	Upstream	-54711	61314	AK007041	chr13	-	26397672	26404275	AK007041	Mus musculus adult male testis cDNA, RIKEN full-length enriched library, clone:1700092E19 product:unclassifiable, full insert sequence.		uc007pwz.1
IAPLTR1a_Mm-ERVK-LTR	chr13	26465788	26466125	+	95	1.9	Upstream	-61513	68116	AK007041	chr13	-	26397672	26404275	AK007041	Mus musculus adult male testis cDNA, RIKEN full-length enriched library, clone:1700092E19 product:unclassifiable, full insert sequence.		uc007pwz.1
IAPLTR2b-ERVK-LTR	chr13	26507639	26507970	-	91.7	5.5	Upstream	-103695	110298	AK007041	chr13	-	26397672	26404275	AK007041	Mus musculus adult male testis cDNA, RIKEN full-length enriched library, clone:1700092E19 product:unclassifiable, full insert sequence.		uc007pwz.1
IAPLTR2a-ERVK-LTR	chr13	27379943	27380337	+	88.9	4.6	Upstream	-24552	31178	Prl6a1	chr13	+	27404495	27411121	NM_011166	prolactin-6A1 precursor	NM_011166	uc007pxk.2
IAPLTR2a-ERVK-LTR	chr13	27382249	27382636	+	90.9	2.1	Upstream	-22246	28872	Prl6a1	chr13	+	27404495	27411121	NM_011166	prolactin-6A1 precursor	NM_011166	uc007pxk.2
IAPLTR2a-ERVK-LTR	chr13	28060392	28060780	+	91	4.2	Upstream	-47699	55023	Prl4a1	chr13	+	28108091	28115415	NM_011165	prolactin-4A1 precursor	NM_011165	uc007pyg.1
IAPLTR1_Mm-ERVK-LTR	chr13	28216289	28216626	-	91.2	3.1	Upstream	-17726	26838	Prl5a1	chr13	+	28234352	28243464	NM_023746	prolactin-5A1 precursor	NM_023746	uc007pyh.1
IAPLTR1_Mm-ERVK-LTR	chr13	28223022	28223359	-	94.6	3.6	Upstream	-10993	20105	Prl5a1	chr13	+	28234352	28243464	NM_023746	prolactin-5A1 precursor	NM_023746	uc007pyh.1
IAPLTR2a-ERVK-LTR	chr13	28290346	28290741	-	83.1	3.7	Upstream	-418068	425378	Prl7c1	chr13	-	27865363	27872673	NM_026206	prolactin-7C1 precursor	NM_026206	uc007pyd.1
IAPLTR2a-ERVK-LTR	chr13	28292826	28293221	-	85.3	4	Upstream	-420548	427858	Prl7c1	chr13	-	27865363	27872673	NM_026206	prolactin-7C1 precursor	NM_026206	uc007pyd.1
IAPLTR2_Mm-ERVK-LTR	chr13	29357040	29357638	-	88.4	9.4	Upstream	-312087	315040	Sox4	chr13	-	29042598	29045551	NM_009238	transcription factor SOX-4	NM_009238	uc007pyk.1
IAPLTR1a_Mm-ERVK-LTR	chr13	29972516	29972855	-	95.8	1	Upstream	-25398	555681	Cdkal1	chr13	-	29417174	29947457	NM_144536	CDK5 regulatory subunit-associated protein	NM_144536	uc007pyn.1
IAPLTR1a_Mm-ERVK-LTR	chr13	29978290	29978629	-	94.9	3.3	Upstream	-31172	561455	Cdkal1	chr13	-	29417174	29947457	NM_144536	CDK5 regulatory subunit-associated protein	NM_144536	uc007pyn.1
IAPLTR1a_Mm-ERVK-LTR	chr13	30468764	30469103	+	83.2	3.3	Gene-body	40540	5972	Agtr1a	chr13	+	30428224	30474736	NM_177322	type-1A angiotensin II receptor	NM_177322	uc007pyu.2
IAPLTR2_Mm-ERVK-LTR	chr13	30659748	30660192	+	78.1	6.3	Upstream	-22563	27568	Uqcrfs1	chr13	-	30632180	30637185	NM_025710	cytochrome b-c1 complex subunit Rieske,	NM_025710	uc007pyv.2
IAPLTR1a_Mm-ERVK-LTR	chr13	31325235	31325572	-	94.9	1.5	Upstream	-259656	419786	Exoc2	chr13	-	30905786	31065916	NM_025588	exocyst complex component 2	NM_025588	uc007pzd.1
IAPLTR1a_Mm-ERVK-LTR	chr13	31332018	31332355	-	94.4	3.2	Upstream	-266439	426569	Exoc2	chr13	-	30905786	31065916	NM_025588	exocyst complex component 2	NM_025588	uc007pzd.1
IAPLTR2_Mm-ERVK-LTR	chr13	32283695	32284135	-	90.2	8.6	Gene-body	146278	372681	Gmds	chr13	-	31911454	32430413	NM_146041	GDP-mannose 4,6 dehydratase	NM_146041	uc007pzq.1
IAPLTR2_Mm-ERVK-LTR	chr13	32397518	32397965	+	91.3	2.1	Gene-body	32895	486064	Gmds	chr13	-	31911454	32430413	NM_146041	GDP-mannose 4,6 dehydratase	NM_146041	uc007pzq.1
IAPLTR1_Mm-ERVK-LTR	chr13	33034820	33035188	-	93.5	2.8	Upstream	-22193	35718	Serpinb6b	chr13	+	33057381	33070906	NM_011454	serine (or cysteine) proteinase inhibitor, clade	NM_011454	uc007pzx.1
IAPLTR1_Mm-ERVK-LTR	chr13	33046179	33046547	-	93.5	4.4	Upstream	-10834	24359	Serpinb6b	chr13	+	33057381	33070906	NM_011454	serine (or cysteine) proteinase inhibitor, clade	NM_011454	uc007pzx.1
IAPLTR1a_Mm-ERVK-LTR	chr13	33536280	33536617	+	94	2.3	Upstream	-40378	51589	Serpinb9g	chr13	+	33576658	33587869	NM_011455	serine (or cysteine) proteinase inhibitor, clade	NM_011455	uc007qah.2
IAPLTR2a-ERVK-LTR	chr13	33866390	33866791	-	89.3	1.8	Upstream	-161109	185259	AK004186	chr13	+	34027900	34052050	AK004186	Mus musculus 18-day embryo whole body cDNA, RIKEN full-length enriched library, clone:1110046J04 product:unclassifiable, full insert sequence.		uc007qar.1
IAPLTR1_Mm-ERVK-LTR	chr13	33953902	33954254	+	92.7	3.9	Upstream	-18625	29689	Serpinb6e	chr13	-	33924213	33935277	NM_001045535	serine (or cysteine) peptidase inhibitor, clade	NM_001045535	uc007qal.1
IAPLTR1_Mm-ERVK-LTR	chr13	33960636	33960988	+	93.7	1.7	Upstream	-25359	36423	Serpinb6e	chr13	-	33924213	33935277	NM_001045535	serine (or cysteine) peptidase inhibitor, clade	NM_001045535	uc007qal.1
IAPLTR1_Mm-ERVK-LTR	chr13	34258642	34259024	-	94.9	1.4	Gene-body	4179	11017	Psmg4	chr13	+	34254845	34270041	NM_001101430	proteasome assembly chaperone 4 isoform b	NM_001101430	uc007qbe.2
IAPLTR2_Mm-ERVK-LTR	chr13	35574773	35575215	+	87.9	6.4	Upstream	-60998	62580	AK132605	chr13	+	35635771	35637353	AK132605	Mus musculus 0 day neonate head cDNA, RIKEN full-length enriched library, clone:4833418G05 product:unclassifiable, full insert sequence.		uc007qcd.1
IAPLTR1a_Mm-ERVK-LTR	chr13	37128591	37128928	+	94.1	3.6	Gene-body	12491	169545	F13a1	chr13	-	36959046	37141082	NM_028784	coagulation factor XIII A chain precursor	NM_028784	uc007qcn.2
IAPLTR1a_Mm-ERVK-LTR	chr13	37135380	37135717	+	94.6	3.2	Gene-body	5702	176334	F13a1	chr13	-	36959046	37141082	NM_028784	coagulation factor XIII A chain precursor	NM_028784	uc007qcn.2
IAPLTR2_Mm-ERVK-LTR	chr13	37238742	37239270	+	93.5	3.9	Upstream	-96629	279696	F13a1	chr13	-	36959046	37142113	NM_001166391	coagulation factor XIII A chain precursor	NM_001166391	uc007qco.2
IAPLTR1_Mm-ERVK-LTR	chr13	38201511	38201911	+	88.3	12.7	Upstream	-41651	88935	Dsp	chr13	+	38243162	38290446	NM_023842	desmoplakin	NM_023842	uc007qdk.2
IAPLTR1_Mm-ERVK-LTR	chr13	38206490	38206890	+	94.9	2.1	Upstream	-36672	83956	Dsp	chr13	+	38243162	38290446	NM_023842	desmoplakin	NM_023842	uc007qdk.2
IAPLTR1a_Mm-ERVK-LTR	chr13	39598796	39599134	+	94.4	3.7	Upstream	-546052	574788	Slc35b3	chr13	-	39024008	39052744	NM_001170431	adenosine 3'-phospho 5'-phosphosulfate	NM_001170431	uc011yyn.1
IAPLTR1a_Mm-ERVK-LTR	chr13	39605043	39605376	+	95.4	1.6	Upstream	-552299	581035	Slc35b3	chr13	-	39024008	39052744	NM_001170431	adenosine 3'-phospho 5'-phosphosulfate	NM_001170431	uc011yyn.1
IAPLTR2a-ERVK-LTR	chr13	41913497	41913886	+	94	3.2	Gene-body	29360	54981	9530008L14Rik	chr13	-	41858516	41942857	NM_175417	hypothetical protein LOC109254 isoform 1	NM_175417	uc007qfh.1
IAPLTR1a_Mm-ERVK-LTR	chr13	43482162	43482500	+	95.7	2.7	Gene-body	16075	8410	Sirt5	chr13	+	43466087	43490572	NM_178848	NAD-dependent deacetylase sirtuin-5	NM_178848	uc007qga.1
IAPLTR1a_Mm-ERVK-LTR	chr13	43488907	43489245	+	94.6	1.7	Gene-body	22820	1665	Sirt5	chr13	+	43466087	43490572	NM_178848	NAD-dependent deacetylase sirtuin-5	NM_178848	uc007qga.1
IAPLTR1a_Mm-ERVK-LTR	chr13	44359746	44360085	+	94.4	1.7	Upstream	-47890	75829	AK136877	chr13	-	44283917	44311856	AK136877	Mus musculus adult male spinal cord cDNA, RIKEN full-length enriched library, clone:A330050A06 product:unclassifiable, full insert sequence.		uc007qgo.1
IAPLTR1a_Mm-ERVK-LTR	chr13	44366492	44366831	+	95.1	1.5	Upstream	-54636	82575	AK136877	chr13	-	44283917	44311856	AK136877	Mus musculus adult male spinal cord cDNA, RIKEN full-length enriched library, clone:A330050A06 product:unclassifiable, full insert sequence.		uc007qgo.1
IAPLTR1_Mm-ERVK-LTR	chr13	45106521	45106873	+	93.5	2.2	Upstream	-9056	89073	Dtnbp1	chr13	-	45017448	45097465	NM_025772	dysbindin	NM_025772	uc007qgx.1
IAPLTR1_Mm-ERVK-LTR	chr13	45113254	45113606	+	92.1	2.4	Upstream	-15789	95806	Dtnbp1	chr13	-	45017448	45097465	NM_025772	dysbindin	NM_025772	uc007qgx.1
IAPLTR1a_Mm-ERVK-LTR	chr13	46471562	46471900	-	94.4	2.2	Upstream	-41768	54568	Rbm24	chr13	+	46513668	46526468	NM_001081425	RNA-binding protein 24	NM_001081425	uc007qhe.1
IAPLTR1a_Mm-ERVK-LTR	chr13	46478291	46478629	-	95.2	2.5	Upstream	-35039	47839	Rbm24	chr13	+	46513668	46526468	NM_001081425	RNA-binding protein 24	NM_001081425	uc007qhe.1
IAPLTR2a-ERVK-LTR	chr13	47593426	47593824	+	78.3	4.3	Upstream	-349387	354116	AK044426	chr13	-	47239310	47244039	AK044426	Mus musculus adult retina cDNA, RIKEN full-length enriched library, clone:A930002C04 product:unclassifiable, full insert sequence.		uc007qhy.1
IAPLTR2_Mm-ERVK-LTR	chr13	50000228	50000750	+	79.1	6.8	Upstream	-125043	125077	DQ726010	chr13	+	50125271	50125305	DQ726010	DQ726010		uc007qjy.1
IAPLTR2_Mm-ERVK-LTR	chr13	50652414	50652824	-	89.5	3.2	Upstream	-12721	12830	Mir683-1	chr13	-	50639994	50640103	NR_030647	Mus musculus microRNA 683-1 (Mir683-1), microRNA.	NR_030647	uc011yzh.1
IAPLTR2_Mm-ERVK-LTR	chr13	50654605	50655039	-	95.1	2.1	Upstream	-14936	15045	Mir683-1	chr13	-	50639994	50640103	NR_030647	Mus musculus microRNA 683-1 (Mir683-1), microRNA.	NR_030647	uc011yzh.1
IAPLTR1a_Mm-ERVK-LTR	chr13	50826643	50826976	-	90.1	4.2	Upstream	-51383	54837	AK036683	chr13	-	50772139	50775593	AK036683	Mus musculus adult male tongue cDNA, RIKEN full-length enriched library, clone:2310081J21 product:RIKEN cDNA 2310081J21 gene, full insert sequence.		uc007qle.1
IAPLTR1a_Mm-ERVK-LTR	chr13	50830704	50831038	-	91.6	6.2	Upstream	-55445	58899	AK036683	chr13	-	50772139	50775593	AK036683	Mus musculus adult male tongue cDNA, RIKEN full-length enriched library, clone:2310081J21 product:RIKEN cDNA 2310081J21 gene, full insert sequence.		uc007qle.1
IAPLTR2_Mm-ERVK-LTR	chr13	51131101	51131542	+	92.3	2.1	Upstream	-65165	116814	Spin1	chr13	+	51196266	51247915	NM_146043	spindlin-1 isoform 2	NM_146043	uc007qly.1
IAPLTR1_Mm-ERVK-LTR	chr13	51361083	51361482	-	95.1	1.2	Upstream	-121653	121704	DQ694781	chr13	-	51239778	51239829	DQ694781	DQ694781		uc007qmd.1
IAPLTR1_Mm-ERVK-LTR	chr13	51365943	51366342	-	93.8	3	Upstream	-126513	126564	DQ694781	chr13	-	51239778	51239829	DQ694781	DQ694781		uc007qmd.1
IAPLTR1_Mm-ERVK-LTR	chr13	52080850	52081232	+	94.8	3.7	Upstream	-111259	138677	AK014969	chr13	+	52192109	52219527	AK014969	Mus musculus adult male testis cDNA, RIKEN full-length enriched library, clone:4921525O09 product:unclassifiable, full insert sequence.		uc007qms.1
IAPLTR1_Mm-ERVK-LTR	chr13	52085731	52086113	+	93.9	1.4	Upstream	-106378	133796	AK014969	chr13	+	52192109	52219527	AK014969	Mus musculus adult male testis cDNA, RIKEN full-length enriched library, clone:4921525O09 product:unclassifiable, full insert sequence.		uc007qms.1
IAPLTR1_Mm-ERVK-LTR	chr13	52384887	52385255	-	94.8	1.1	Upstream	-193218	202280	AK029587	chr13	-	52182975	52192037	AK029587	Mus musculus adult male testis cDNA, RIKEN full-length enriched library, clone:4930405J05 product:unclassifiable, full insert sequence.		uc007qmr.1
IAPLTR1_Mm-ERVK-LTR	chr13	52389913	52390281	-	93.8	4.3	Upstream	-198244	207306	AK029587	chr13	-	52182975	52192037	AK029587	Mus musculus adult male testis cDNA, RIKEN full-length enriched library, clone:4930405J05 product:unclassifiable, full insert sequence.		uc007qmr.1
IAPLTR1a_Mm-ERVK-LTR	chr13	52477462	52477799	-	94.9	1.6	Upstream	-201006	231255	Syk	chr13	+	52678805	52709054	AK138741	Mus musculus ES cells cDNA, RIKEN full-length enriched library, clone:C330013E14 product:spleen tyrosine kinase, full insert sequence.		uc007qmx.1
IAPLTR1a_Mm-ERVK-LTR	chr13	52484216	52484553	-	93.4	2.8	Upstream	-194252	224501	Syk	chr13	+	52678805	52709054	AK138741	Mus musculus ES cells cDNA, RIKEN full-length enriched library, clone:C330013E14 product:spleen tyrosine kinase, full insert sequence.		uc007qmx.1
IAPLTR1a_Mm-ERVK-LTR	chr13	55884770	55885107	+	95.8	1.3	Gene-body	1070	7463	AK019623	chr13	-	55877307	55885840	AK019623	Mus musculus adult male testis cDNA, RIKEN full-length enriched library, clone:4930451E10 product:hypothetical Prenyl group binding site (CAAX box) containing protein, full insert sequence.		uc007qsa.1
IAPLTR1_Mm-ERVK-LTR	chr13	56814241	56814592	-	90.4	2.5	Gene-body	9564	29147	Smad5	chr13	+	56805028	56843739	NM_001164042	mothers against decapentaplegic homolog 5	NM_001164042	uc007qta.2
IAPLTR1_Mm-ERVK-LTR	chr13	56820987	56821338	-	94.4	2.6	Gene-body	16310	22401	Smad5	chr13	+	56805028	56843739	NM_001164042	mothers against decapentaplegic homolog 5	NM_001164042	uc007qta.2
IAPLTR2_Mm-ERVK-LTR	chr13	59222845	59223325	-	92.2	2	Gene-body	314132	8003	Ntrk2	chr13	+	58909193	59231328	NM_001025074	BDNF/NT-3 growth factors receptor isoform a	NM_001025074	uc007quj.1
IAPLTR2_Mm-ERVK-LTR	chr13	59512819	59513265	+	82.4	9	Upstream	-173874	223323	Naa35	chr13	+	59686693	59736142	NM_030153	N-alpha-acetyltransferase 35, NatC auxiliary	NM_030153	uc007quu.2
IAPLTR1a_Mm-ERVK-LTR	chr13	60122984	60123321	-	93.9	2.4	Upstream	-183510	194058	EG328264	chr13	+	60306831	60317379	NR_036449	Mus musculus 6 days neonate skin cDNA, RIKEN full-length enriched library, clone:A030007L22 product:hypothetical protein, full insert sequence.	NR_036449	uc007qvj.1
IAPLTR2b-ERVK-LTR	chr13	60341386	60341722	-	94.7	5	Upstream	-62826	65957	Gas1	chr13	-	60275765	60278896	NM_008086	growth arrest-specific protein 1	NM_008086	uc007qvi.2
IAPLTR2a-ERVK-LTR	chr13	61048438	61048798	-	92.9	1.5	Upstream	-5502	8746	Tpbpa	chr13	-	61040052	61043296	NM_009411	trophoblast-specific protein alpha precursor	NM_009411	uc007qvz.1
IAPLTR2a-ERVK-LTR	chr13	61052757	61053117	-	92.2	4.4	Upstream	-9821	13065	Tpbpa	chr13	-	61040052	61043296	NM_009411	trophoblast-specific protein alpha precursor	NM_009411	uc007qvz.1
IAPLTR2_Mm-ERVK-LTR	chr13	61123481	61123980	+	90.4	4.7	Upstream	-16209	21843	Ctsj	chr13	-	61101638	61107272	NM_012007	cathepsin J	NM_012007	uc007qwa.1
IAPLTR4-ERVK-LTR	chr13	62045265	62045635	+	83.4	5.2	Upstream	-185984	230031	Zfp808	chr13	+	62231249	62275296	NM_001039239	zinc finger protein 80	NM_001039239	uc007qws.1
IAPLTR1_Mm-ERVK-LTR	chr13	62574349	62574730	-	93.2	2.2	Gene-body	85229	20355	Es113	chr13	-	62554375	62659959	BC115966	Mus musculus 16 days embryo lung cDNA, RIKEN full-length enriched library, clone:8430426H19 product:similar to ZINC FINGER PROTEIN 13 (FRAGMENT) [Rattus norvegicus], full insert sequence.		uc007qwx.2
IAPLTR1_Mm-ERVK-LTR	chr13	62581128	62581509	-	92.1	3.8	Gene-body	78450	27134	Es113	chr13	-	62554375	62659959	BC115966	Mus musculus 16 days embryo lung cDNA, RIKEN full-length enriched library, clone:8430426H19 product:similar to ZINC FINGER PROTEIN 13 (FRAGMENT) [Rattus norvegicus], full insert sequence.		uc007qwx.2
IAPLTR2_Mm-ERVK-LTR	chr13	62637334	62637736	-	92.1	5.4	Gene-body	22223	83361	Es113	chr13	-	62554375	62659959	BC115966	Mus musculus 16 days embryo lung cDNA, RIKEN full-length enriched library, clone:8430426H19 product:similar to ZINC FINGER PROTEIN 13 (FRAGMENT) [Rattus norvegicus], full insert sequence.		uc007qwx.2
IAPLTR2a-ERVK-LTR	chr13	62649906	62650305	+	90.8	6.2	Gene-body	10053	95531	Es113	chr13	-	62554375	62659959	BC115966	Mus musculus 16 days embryo lung cDNA, RIKEN full-length enriched library, clone:8430426H19 product:similar to ZINC FINGER PROTEIN 13 (FRAGMENT) [Rattus norvegicus], full insert sequence.		uc007qwx.2
IAPLTR2a-ERVK-LTR	chr13	62652068	62652467	+	91.5	1.4	Gene-body	7891	97693	Es113	chr13	-	62554375	62659959	BC115966	Mus musculus 16 days embryo lung cDNA, RIKEN full-length enriched library, clone:8430426H19 product:similar to ZINC FINGER PROTEIN 13 (FRAGMENT) [Rattus norvegicus], full insert sequence.		uc007qwx.2
IAPLTR2_Mm-ERVK-LTR	chr13	62760657	62761133	-	92.8	1.5	Upstream	-35591	56759	6720489N17Rik	chr13	-	62704374	62725542	NM_173381	hypothetical protein LOC211378	NM_173381	uc007qxb.2
IAPLTR2a-ERVK-LTR	chr13	62916319	62916701	+	93.4	2.9	Upstream	-29151	42760	BC064714	chr13	-	62873559	62887168	BC064714	Mus musculus adult male hypothalamus cDNA, RIKEN full-length enriched library, clone:A230061B10 product:similar to KRUPPEL-RELATED ZINC FINGER PROTEIN F80-L [Mus musculus], full insert sequence.		uc007qxe.1
IAPLTR1a_Mm-ERVK-LTR	chr13	63258253	63258592	-	95.9	1.5	Gene-body	142207	145000	2010111I01Rik	chr13	+	63116385	63403592	BC042715	aminopeptidase O	NM_028079	uc007qxj.1
IAPLTR1a_Mm-ERVK-LTR	chr13	63264745	63265084	-	93.4	4	Gene-body	148699	138508	2010111I01Rik	chr13	+	63116385	63403592	BC042715	aminopeptidase O	NM_028079	uc007qxj.1
IAPLTR1_Mm-ERVK-LTR	chr13	63319309	63319679	-	86.8	3.4	Gene-body	203294	83913	2010111I01Rik	chr13	+	63116385	63403592	BC042715	aminopeptidase O	NM_028079	uc007qxj.1
IAPLTR1_Mm-ERVK-LTR	chr13	63324086	63324456	-	91.8	3.8	Gene-body	208071	79136	2010111I01Rik	chr13	+	63116385	63403592	BC042715	aminopeptidase O	NM_028079	uc007qxj.1
IAPLTR2_Mm-ERVK-LTR	chr13	64599806	64600275	-	90.1	2.1	Upstream	-1175	17722	1190003K10Rik	chr13	-	64582553	64599100	NM_001195435	hypothetical protein LOC68880	NM_001195435	uc011zbb.1
IAPLTR2_Mm-ERVK-LTR	chr13	64601980	64602449	-	88.7	7.1	Upstream	-3349	19896	1190003K10Rik	chr13	-	64582553	64599100	NM_001195435	hypothetical protein LOC68880	NM_001195435	uc011zbb.1
IAPLTR2_Mm-ERVK-LTR	chr13	65033031	65033484	-	89.7	5.1	Upstream	-28288	194586	Cntnap3	chr13	-	64838898	65005196	NM_001081129	contactin-associated protein-like 3	NM_001081129	uc007qyz.1
IAPLTR2b-ERVK-LTR	chr13	65622008	65622342	+	93.9	2.4	Gene-body	291986	121719	AK145544	chr13	-	65500289	65913994	AK145544	Mus musculus blastocyst blastocyst cDNA, RIKEN full-length enriched library, clone:I1C0013E13 product:hypothetical Zn-finger, C2H2 type/KRAB box containing protein, full insert sequence.		uc007qzk.1
IAPLTR2_Mm-ERVK-LTR	chr13	66098064	66098493	-	84.9	4	Upstream	-115895	125279	Gm10324	chr13	+	66214388	66223772	NM_001177832	zinc finger protein family member	NM_001177832	uc011zbc.1
IAPLTR2_Mm-ERVK-LTR	chr13	66101653	66102080	-	90.8	3.2	Upstream	-112308	121692	Gm10324	chr13	+	66214388	66223772	NM_001177832	zinc finger protein family member	NM_001177832	uc011zbc.1
IAPLTR1_Mm-ERVK-LTR	chr13	66119989	66120326	+	93.4	2.1	Upstream	-94399	103783	Gm10324	chr13	+	66214388	66223772	NM_001177832	zinc finger protein family member	NM_001177832	uc011zbc.1
IAPLTR1a_Mm-ERVK-LTR	chr13	66336920	66337260	+	91.6	2.5	Gene-body	165889	7831	AK145544	chr13	-	66329089	66502809	AK145544	Mus musculus ES cells cDNA, RIKEN full-length enriched library, clone:C330014B19 product:hypothetical Periplasmic binding protein-like I structure containing protein, full insert sequence.		uc007qzm.1
IAPLTR2_Mm-ERVK-LTR	chr13	66720319	66720748	+	92.1	2.6	Gene-body	133600	250299	AK049212	chr13	-	66470020	66853919	AK049212	Mus musculus ES cells cDNA, RIKEN full-length enriched library, clone:2410141K09 product:weakly similar to KRUPPEL-RELATED ZINC FINGER PROTEIN F80-L [Mus musculus], full insert sequence.		uc007qzp.1
IAPLTR1a_Mm-ERVK-LTR	chr13	68095708	68096053	+	87.8	8.5	Upstream	-163786	198178	AK029746	chr13	-	67897530	67931922	AK029746	Mus musculus adult male testis cDNA, RIKEN full-length enriched library, clone:4930525G20 product:unclassifiable, full insert sequence.		uc007rbp.1
IAPLTR1a_Mm-ERVK-LTR	chr13	68099366	68099711	+	94.6	1.4	Upstream	-167444	201836	AK029746	chr13	-	67897530	67931922	AK029746	Mus musculus adult male testis cDNA, RIKEN full-length enriched library, clone:4930525G20 product:unclassifiable, full insert sequence.		uc007rbp.1
IAPLTR2_Mm-ERVK-LTR	chr13	68685676	68686231	-	88.7	4.5	Upstream	-34893	44925	Fastkd3	chr13	+	68721124	68731156	NM_027123	FAST kinase domain-containing protein 3	NM_027123	uc007rca.1
IAPLTR2_Mm-ERVK-LTR	chr13	69970108	69970371	-	85.8	4.7	Upstream	-91596	128662	Ube2ql1	chr13	-	69841709	69878775	NM_001145162	ubiquitin-conjugating enzyme E2Q-like protein 1	NM_001145162	uc007rcp.2
IAPLTR2_Mm-ERVK-LTR	chr13	70338652	70339115	+	80.3	9.4	Upstream	-171426	195725	AK006991	chr13	-	70142927	70167226	AK006991	Mus musculus adult male testis cDNA, RIKEN full-length enriched library, clone:1700003E18 product:unclassifiable, full insert sequence.		uc007rcs.1
IAPLTR2a-ERVK-LTR	chr13	73280177	73280571	-	84.7	4.5	Upstream	-117373	126497	Irx4	chr13	+	73397944	73407068	NM_018885	iroquois-class homeodomain protein IRX-4	NM_018885	uc007rdf.2
IAPLTR2a-ERVK-LTR	chr13	73283233	73283637	-	93.3	4	Upstream	-114307	123431	Irx4	chr13	+	73397944	73407068	NM_018885	iroquois-class homeodomain protein IRX-4	NM_018885	uc007rdf.2
IAPLTR2a-ERVK-LTR	chr13	75346135	75346506	-	92.9	1.8	Upstream	-400298	513168	Cast	chr13	-	74833338	74946208	AB026997	calpastatin	NM_009817	uc007rfq.1
IAPLTR2a-ERVK-LTR	chr13	75348288	75348661	-	91.5	4.7	Upstream	-402453	515323	Cast	chr13	-	74833338	74946208	AB026997	calpastatin	NM_009817	uc007rfq.1
IAPLTR1_Mm-ERVK-LTR	chr13	75814465	75814863	+	92.3	3.9	Upstream	-30466	95341	Ell2	chr13	+	75844931	75909806	NM_138953	RNA polymerase II elongation factor ELL2	NM_138953	uc007rfu.1
IAPLTR1_Mm-ERVK-LTR	chr13	75819416	75819814	+	94.8	1.9	Upstream	-25515	90390	Ell2	chr13	+	75844931	75909806	NM_138953	RNA polymerase II elongation factor ELL2	NM_138953	uc007rfu.1
IAPLTR2b-ERVK-LTR	chr13	76170091	76170425	+	89.6	4.4	Upstream	-13931	31109	Rfesd	chr13	-	76138982	76156160	NM_001131069	Rieske domain-containing protein	NM_001131069	uc011zcb.1
IAPLTR2b-ERVK-LTR	chr13	76173819	76174153	+	82.9	2.5	Upstream	-17659	34837	Rfesd	chr13	-	76138982	76156160	NM_001131069	Rieske domain-containing protein	NM_001131069	uc011zcb.1
IAPLTR2_Mm-ERVK-LTR	chr13	76633361	76633813	-	71.1	9.8	Gene-body	111405	537258	Mctp1	chr13	+	76522408	77171071	NM_030174	multiple C2 domains, transmembrane 1	NM_030174	uc007rgn.1
IAPLTR2_Mm-ERVK-LTR	chr13	76635766	76636258	-	85.1	7.7	Gene-body	113850	534813	Mctp1	chr13	+	76522408	77171071	NM_030174	multiple C2 domains, transmembrane 1	NM_030174	uc007rgn.1
IAPLTR2_Mm-ERVK-LTR	chr13	76637573	76638065	-	88.9	2.6	Gene-body	115657	533006	Mctp1	chr13	+	76522408	77171071	NM_030174	multiple C2 domains, transmembrane 1	NM_030174	uc007rgn.1
IAPLTR2_Mm-ERVK-LTR	chr13	76640019	76640511	-	83.4	7.3	Gene-body	118103	530560	Mctp1	chr13	+	76522408	77171071	NM_030174	multiple C2 domains, transmembrane 1	NM_030174	uc007rgn.1
IAPLTR2a-ERVK-LTR	chr13	77367262	77367678	-	90.4	5	Gene-body	92882	385262	2210408I21Rik	chr13	+	77274796	77752940	NM_001145676	hypothetical protein LOC72371 isoform 1	NM_001145676	uc007rgx.2
IAPLTR1a_Mm-ERVK-LTR	chr13	77737471	77737808	-	95	1.9	Gene-body	463012	15132	2210408I21Rik	chr13	+	77274796	77752940	NM_001145676	hypothetical protein LOC72371 isoform 1	NM_001145676	uc007rgx.2
IAPLTR1_Mm-ERVK-LTR	chr13	77749941	77750373	+	91.4	5.6	Gene-body	475145	2999	2210408I21Rik	chr13	+	77274796	77752940	NM_001145676	hypothetical protein LOC72371 isoform 1	NM_001145676	uc007rgx.2
IAPLTR1a_Mm-ERVK-LTR	chr13	77809963	77810297	-	92.9	1.3	Upstream	-37653	495204	Fam172a	chr13	+	77847950	78305501	NR_028109	RecName: Full=Protein FAM172A; Flags: Precursor;	NR_028109	uc007rgy.2
IAPLTR2_Mm-ERVK-LTR	chr13	79698304	79698743	+	92.9	4	Gene-Desert
IAPLTR1a_Mm-ERVK-LTR	chr13	79709542	79709880	+	82.1	4.2	Gene-Desert
IAPLTR1_Mm-ERVK-LTR	chr13	80042818	80043170	-	92.2	4.5	Upstream	-979512	985734	mKIAA1376	chr13	+	81022682	81028904	AK044272	Mus musculus adult retina cDNA, RIKEN full-length enriched library, clone:A930004L03 product:hypothetical Immunoglobulin structure containing protein, full insert sequence.		uc007rhh.1
IAPLTR2_Mm-ERVK-LTR	chr13	80205066	80205641	-	84.6	5.6	Upstream	-817041	823263	mKIAA1376	chr13	+	81022682	81028904	AK044272	Mus musculus adult retina cDNA, RIKEN full-length enriched library, clone:A930004L03 product:hypothetical Immunoglobulin structure containing protein, full insert sequence.		uc007rhh.1
IAPLTR2b-ERVK-LTR	chr13	80724000	80724335	+	89.8	4.9	Upstream	-298682	304904	mKIAA1376	chr13	+	81022682	81028904	AK044272	Mus musculus adult retina cDNA, RIKEN full-length enriched library, clone:A930004L03 product:hypothetical Immunoglobulin structure containing protein, full insert sequence.		uc007rhh.1
IAPLTR2_Mm-ERVK-LTR	chr13	81222596	81223113	-	88.8	1.5	Gene-body	119779	42310	9330111N05Rik	chr13	+	81103334	81265423	AK038818	Mus musculus adult male hypothalamus cDNA, RIKEN full-length enriched library, clone:A230065M06 product:unclassifiable, full insert sequence.		uc007rhl.2
IAPLTR2_Mm-ERVK-LTR	chr13	81225197	81225714	-	94.3	2.7	Gene-body	122380	39709	9330111N05Rik	chr13	+	81103334	81265423	AK038818	Mus musculus adult male hypothalamus cDNA, RIKEN full-length enriched library, clone:A230065M06 product:unclassifiable, full insert sequence.		uc007rhl.2
IAPLTR1_Mm-ERVK-LTR	chr13	82036706	82037058	+	94.5	1.6	Upstream	-113938	118935	AK144545	chr13	-	81917771	81922768	AK144545	Mus musculus 12 days embryo embryonic body between diaphragm region and neck cDNA, RIKEN full-length enriched library, clone:9430072I10 product:hypothetical protein, full insert sequence.		uc007ric.1
IAPLTR2_Mm-ERVK-LTR	chr13	82191896	82192380	+	88.6	6.4	Upstream	-269128	274125	AK144545	chr13	-	81917771	81922768	AK144545	Mus musculus 12 days embryo embryonic body between diaphragm region and neck cDNA, RIKEN full-length enriched library, clone:9430072I10 product:hypothetical protein, full insert sequence.		uc007ric.1
IAPLTR2_Mm-ERVK-LTR	chr13	82250002	82250454	+	86.4	5	Upstream	-327234	332231	AK144545	chr13	-	81917771	81922768	AK144545	Mus musculus 12 days embryo embryonic body between diaphragm region and neck cDNA, RIKEN full-length enriched library, clone:9430072I10 product:hypothetical protein, full insert sequence.		uc007ric.1
IAPLTR2_Mm-ERVK-LTR	chr13	82252386	82252839	+	92.7	1.7	Upstream	-329618	334615	AK144545	chr13	-	81917771	81922768	AK144545	Mus musculus 12 days embryo embryonic body between diaphragm region and neck cDNA, RIKEN full-length enriched library, clone:9430072I10 product:hypothetical protein, full insert sequence.		uc007ric.1
IAPLTR2b-ERVK-LTR	chr13	82348960	82349297	-	85.7	9.1	Upstream	-426529	431526	AK144545	chr13	-	81917771	81922768	AK144545	Mus musculus 12 days embryo embryonic body between diaphragm region and neck cDNA, RIKEN full-length enriched library, clone:9430072I10 product:hypothetical protein, full insert sequence.		uc007ric.1
IAPLTR1_Mm-ERVK-LTR	chr13	83564765	83565136	+	91.9	2.6	Upstream	-78267	241919	Mef2c	chr13	+	83643032	83806684	NM_025282	myocyte-specific enhancer factor 2C isoform 2	NM_025282	uc007rie.2
IAPLTR2_Mm-ERVK-LTR	chr13	84560491	84560975	-	92.5	2	Upstream	-199195	201790	AK053270	chr13	-	84359185	84361780	AK053270	Mus musculus adult male hypothalamus cDNA, RIKEN full-length enriched library, clone:A230107N01 product:unclassifiable, full insert sequence.		uc007rio.1
IAPLTR2_Mm-ERVK-LTR	chr13	84562854	84563340	-	80.2	11.1	Upstream	-201560	204155	AK053270	chr13	-	84359185	84361780	AK053270	Mus musculus adult male hypothalamus cDNA, RIKEN full-length enriched library, clone:A230107N01 product:unclassifiable, full insert sequence.		uc007rio.1
IAPLTR2_Mm-ERVK-LTR	chr13	84874071	84874525	-	82	7.8	Upstream	-454556	467576	Ccnh	chr13	+	85329081	85342101	AK217691	SubName: Full=Putative uncharacterized protein;		uc007ris.1
IAPLTR2a-ERVK-LTR	chr13	85009577	85009983	-	88.9	3.9	Upstream	-319098	332118	Ccnh	chr13	+	85329081	85342101	AK217691	SubName: Full=Putative uncharacterized protein;		uc007ris.1
IAPLTR2a-ERVK-LTR	chr13	85543715	85544087	-	87.7	3.7	Upstream	-114996	189784	Rasa1	chr13	-	85354303	85429091	NM_145452	RAS p21 protein activator 1	NM_145452	uc007rix.2
IAPLTR1a_Mm-ERVK-LTR	chr13	85738514	85738849	+	93	4.1	Upstream	-309423	384211	Rasa1	chr13	-	85354303	85429091	NM_145452	RAS p21 protein activator 1	NM_145452	uc007rix.2
IAPLTR1a_Mm-ERVK-LTR	chr13	85744748	85745083	+	95	1.3	Upstream	-315657	390445	Rasa1	chr13	-	85354303	85429091	NM_145452	RAS p21 protein activator 1	NM_145452	uc007rix.2
IAPLTR2a-ERVK-LTR	chr13	86552040	86552442	-	89.9	1.7	Upstream	-366042	368040	Cox7c	chr13	-	86184402	86186400	NM_007749	cytochrome c oxidase subunit 7C, mitochondrial	NM_007749	uc007riy.1
IAPLTR2a-ERVK-LTR	chr13	86554448	86554850	-	91.1	4.6	Upstream	-368450	370448	Cox7c	chr13	-	86184402	86186400	NM_007749	cytochrome c oxidase subunit 7C, mitochondrial	NM_007749	uc007riy.1
IAPLTR1a_Mm-ERVK-LTR	chr13	86852434	86852788	+	91.6	5.8	Upstream	-666034	668032	Cox7c	chr13	-	86184402	86186400	NM_007749	cytochrome c oxidase subunit 7C, mitochondrial	NM_007749	uc007riy.1
IAPLTR1a_Mm-ERVK-LTR	chr13	86859159	86859513	+	94.2	1.6	Upstream	-672759	674757	Cox7c	chr13	-	86184402	86186400	NM_007749	cytochrome c oxidase subunit 7C, mitochondrial	NM_007749	uc007riy.1
IAPLTR1_Mm-ERVK-LTR	chr13	86912260	86912660	+	90.3	4.1	Upstream	-725860	727858	Cox7c	chr13	-	86184402	86186400	NM_007749	cytochrome c oxidase subunit 7C, mitochondrial	NM_007749	uc007riy.1
IAPLTR1_Mm-ERVK-LTR	chr13	86917253	86917653	+	94.9	1.9	Upstream	-730853	732851	Cox7c	chr13	-	86184402	86186400	NM_007749	cytochrome c oxidase subunit 7C, mitochondrial	NM_007749	uc007riy.1
IAPLTR1a_Mm-ERVK-LTR	chr13	87309559	87309896	-	93.2	2	Gene-Desert
IAPLTR1a_Mm-ERVK-LTR	chr13	87313732	87314069	-	91.9	5.1	Gene-Desert
IAPLTR2b-ERVK-LTR	chr13	87439949	87440279	+	79.5	12.5	Gene-Desert
IAPLTR1_Mm-ERVK-LTR	chr13	87488539	87488876	-	93.9	1.7	Gene-Desert
IAPLTR1_Mm-ERVK-LTR	chr13	87493385	87493722	-	89	7.9	Gene-Desert
IAPLTR2a-ERVK-LTR	chr13	87523991	87524402	+	91.8	3.4	Gene-Desert
IAPLTR1a_Mm-ERVK-LTR	chr13	87695911	87696250	+	91.9	2.9	Gene-Desert
IAPLTR1a_Mm-ERVK-LTR	chr13	87701308	87701647	+	95.3	1	Gene-Desert
IAPLTR2b-ERVK-LTR	chr13	88299886	88300191	-	86.8	1.7	Upstream	-660885	669305	Del1	chr13	+	88961076	88969496	AK084810	Mus musculus Del1 major splice variant (Del1) mRNA, complete cds.		uc011zcj.1
IAPLTR2b-ERVK-LTR	chr13	88913613	88913938	-	85	1.6	Upstream	-47138	55558	Del1	chr13	+	88961076	88969496	AK084810	Mus musculus Del1 major splice variant (Del1) mRNA, complete cds.		uc011zcj.1
IAPLTR2b-ERVK-LTR	chr13	88915850	88916175	-	92.2	5	Upstream	-44901	53321	Del1	chr13	+	88961076	88969496	AK084810	Mus musculus Del1 major splice variant (Del1) mRNA, complete cds.		uc011zcj.1
IAPLTR2_Mm-ERVK-LTR	chr13	89493414	89493867	+	90	4	Upstream	-186826	258023	Hapln1	chr13	+	89680240	89751437	NM_013500	hyaluronan and proteoglycan link protein 1	NM_013500	uc007rjf.2
IAPLTR2a-ERVK-LTR	chr13	91635129	91635555	-	94.2	3.6	Gene-body	34854	69260	Ssbp2	chr13	+	91600701	91704815	AK005150	SubName: Full=Putative uncharacterized protein;		uc007rjt.2
IAPLTR2a-ERVK-LTR	chr13	93117998	93118379	+	93.9	4.1	Gene-body	6960	136163	Msh3	chr13	-	92981835	93124958	NM_010829	DNA mismatch repair protein Msh3	NM_010829	uc007rki.1
IAPLTR2_Mm-ERVK-LTR	chr13	93248948	93249442	+	93.5	3.3	Gene-body	5038	29374	Fam151b	chr13	-	93219574	93253986	NM_001163627	hypothetical protein LOC73942	NM_001163627	uc007rkp.2
IAPLTR2b-ERVK-LTR	chr13	94307610	94307945	+	93.4	2.6	Upstream	-37966	103454	Jmy	chr13	-	94204156	94269644	NM_021310	junction-mediating and -regulatory protein	NM_021310	uc007rlf.1
IAPLTR2_Mm-ERVK-LTR	chr13	94425630	94426065	-	92.8	3.4	Gene-body	18192	14	Bhmt2	chr13	-	94426051	94444257	NM_022884	betaine--homocysteine S-methyltransferase 2	NM_022884	uc007rlk.1
IAPLTR1a_Mm-ERVK-LTR	chr13	95505450	95505781	+	94.9	2.5	Upstream	-53447	107404	Tbca	chr13	+	95558897	95612854	NM_009321	tubulin-specific chaperone A	NM_009321	uc007rlx.1
IAPLTR1a_Mm-ERVK-LTR	chr13	95512255	95512586	+	91.5	2.1	Upstream	-46642	100599	Tbca	chr13	+	95558897	95612854	NM_009321	tubulin-specific chaperone A	NM_009321	uc007rlx.1
IAPLTR2b-ERVK-LTR	chr13	97247711	97248015	+	93	3.5	Upstream	-6596	61623	Ankdd1b	chr13	-	97186088	97241115	NM_001042714	ankyrin repeat and death domain-containing	NM_001042714	uc007rmy.1
IAPLTR1_Mm-ERVK-LTR	chr13	98622899	98623280	+	85	5.1	Upstream	-105533	119447	AK045624	chr13	-	98503452	98517366	AK045624	Mus musculus adult male pituitary gland cDNA, RIKEN full-length enriched library, clone:5330416C01 product:hypothetical protein, full insert sequence.		uc007rof.1
IAPLTR1_Mm-ERVK-LTR	chr13	99095982	99096379	-	94.7	1.4	Upstream	-9418	16528	Btf3	chr13	-	99079851	99086961	NM_001170540	transcription factor BTF3 isoform 2	NM_001170540	uc007rov.2
IAPLTR1_Mm-ERVK-LTR	chr13	99100004	99100401	-	94.9	2.9	Upstream	-13440	20550	Btf3	chr13	-	99079851	99086961	NM_001170540	transcription factor BTF3 isoform 2	NM_001170540	uc007rov.2
IAPLTR2_Mm-ERVK-LTR	chr13	99295688	99296116	-	86.1	7.6	Upstream	-209155	216265	Btf3	chr13	-	99079851	99086961	NM_001170540	transcription factor BTF3 isoform 2	NM_001170540	uc007rov.2
IAPLTR2b-ERVK-LTR	chr13	99772164	99772485	+	94.6	2.4	Upstream	-4889	19486	AK020854	chr13	+	99777053	99791650	AK020854	Mus musculus adult retina cDNA, RIKEN full-length enriched library, clone:A930014D07 product:unclassifiable, full insert sequence.		uc007rpj.1
IAPLTR2_Mm-ERVK-LTR	chr13	99897162	99897614	-	86.7	7.4	Upstream	-57163	119373	Zfp366	chr13	+	99954777	100016987	NM_001004149	zinc finger protein 366	NM_001004149	uc007rpl.1
IAPLTR1a_Mm-ERVK-LTR	chr13	99900784	99901126	-	86.2	3.4	Upstream	-53651	115861	Zfp366	chr13	+	99954777	100016987	NM_001004149	zinc finger protein 366	NM_001004149	uc007rpl.1
IAPLTR1_Mm-ERVK-LTR	chr13	100588188	100588540	+	89.9	7.1	Upstream	-289785	292776	Serf1	chr13	+	100877973	100880964	AK012379	Mus musculus small EDRK-rich factor 1 (Serf1) mRNA, complete cds.		uc007rqe.2
IAPLTR1_Mm-ERVK-LTR	chr13	100592555	100592907	+	91.3	2	Upstream	-285418	288409	Serf1	chr13	+	100877973	100880964	AK012379	Mus musculus small EDRK-rich factor 1 (Serf1) mRNA, complete cds.		uc007rqe.2
IAPLTR1_Mm-ERVK-LTR	chr13	101358906	101359261	-	86.6	2.8	Upstream	-36683	91940	Ocln	chr13	-	101267321	101322578	AK019880	occludin	NM_008756	uc007rqz.1
IAPLTR1a_Mm-ERVK-LTR	chr13	102731068	102731410	+	91	5.3	Upstream	-192896	280351	Pik3r1	chr13	-	102450717	102538172	NM_001077495	phosphatidylinositol 3-kinase regulatory subunit	NM_001077495	uc007rrt.1
IAPLTR1a_Mm-ERVK-LTR	chr13	102734716	102735058	+	92.3	1.5	Upstream	-196544	283999	Pik3r1	chr13	-	102450717	102538172	NM_001077495	phosphatidylinositol 3-kinase regulatory subunit	NM_001077495	uc007rrt.1
IAPLTR2_Mm-ERVK-LTR	chr13	104498730	104499266	+	92.7	3.5	Upstream	-1017	117256	BC099526	chr13	-	104381474	104497713	BC099526	Mus musculus cDNA, RIKEN full-length enriched library, clone:I0C0046M05 product:unclassifiable, full insert sequence.		uc007rsg.1
IAPLTR1_Mm-ERVK-LTR	chr13	104720024	104720423	+	94	3.6	Upstream	-9430	111159	Erbb2ip	chr13	-	104608865	104710594	NM_001005868	protein LAP2 isoform 1	NM_001005868	uc007rsl.1
IAPLTR1_Mm-ERVK-LTR	chr13	104726964	104727363	+	94.4	2.1	Upstream	-16370	118099	Erbb2ip	chr13	-	104608865	104710594	NM_001005868	protein LAP2 isoform 1	NM_001005868	uc007rsl.1
IAPLTR2_Mm-ERVK-LTR	chr13	104737077	104737557	-	88.8	2.4	Upstream	-26963	128692	Erbb2ip	chr13	-	104608865	104710594	NM_001005868	protein LAP2 isoform 1	NM_001005868	uc007rsl.1
IAPLTR2_Mm-ERVK-LTR	chr13	104739404	104739916	-	94.3	3.8	Upstream	-29322	131051	Erbb2ip	chr13	-	104608865	104710594	NM_001005868	protein LAP2 isoform 1	NM_001005868	uc007rsl.1
IAPLTR2a-ERVK-LTR	chr13	105786512	105786912	-	90.1	5.5	Gene-body	58098	49680	Rgs7bp	chr13	-	105737232	105845010	NM_029879	regulator of G-protein signaling 7-binding	NM_029879	uc007rtp.1
IAPLTR2_Mm-ERVK-LTR	chr13	106764497	106764935	-	74.9	5.4	Upstream	-680370	844281	Rnf180	chr13	-	105920654	106084565	AK152404	E3 ubiquitin-protein ligase RNF180	NM_027934	uc007rtr.1
IAPLTR2_Mm-ERVK-LTR	chr13	106766895	106767333	-	84.5	5.8	Upstream	-682768	846679	Rnf180	chr13	-	105920654	106084565	AK152404	E3 ubiquitin-protein ligase RNF180	NM_027934	uc007rtr.1
IAPLTR2_Mm-ERVK-LTR	chr13	106928458	106928917	+	90.3	5.1	Upstream	-808750	821846	Dimt1	chr13	+	107737208	107750304	NM_025447	probable dimethyladenosine transferase	NM_025447	uc007rua.2
IAPLTR2_Mm-ERVK-LTR	chr13	106930769	106931226	+	90.4	1.4	Upstream	-806439	819535	Dimt1	chr13	+	107737208	107750304	NM_025447	probable dimethyladenosine transferase	NM_025447	uc007rua.2
IAPLTR2_Mm-ERVK-LTR	chr13	107575413	107575860	+	93.5	3.7	Upstream	-161795	174891	Dimt1	chr13	+	107737208	107750304	NM_025447	probable dimethyladenosine transferase	NM_025447	uc007rua.2
IAPLTR2_Mm-ERVK-LTR	chr13	107577925	107578370	+	90.6	1.4	Upstream	-159283	172379	Dimt1	chr13	+	107737208	107750304	NM_025447	probable dimethyladenosine transferase	NM_025447	uc007rua.2
IAPLTR1_Mm-ERVK-LTR	chr13	108787888	108788296	-	94.2	1.8	Upstream	-3419	3558	AK199184	chr13	+	108791715	108791854	AK199184	Mus musculus cDNA, clone:Y0G0120M12, strand:unspecified.		uc007rus.1
IAPLTR1_Mm-ERVK-LTR	chr13	108792852	108793260	-	94.2	3.8	Upstream	-41407	46080	2810008M24Rik	chr13	+	108834667	108839340	NM_001048250	hypothetical protein LOC75616	NM_001048250	uc007rut.1
IAPLTR2_Mm-ERVK-LTR	chr13	109246348	109246762	-	94.1	1.5	Upstream	-23932	24022	M13188	chr13	-	109222740	109222830	M13188	Mus musculus early transposon ETn mRNA, 3' end region, clone:N3-1.		uc007rvf.1
IAPLTR2_Mm-ERVK-LTR	chr13	109248709	109249126	-	91.9	4.6	Upstream	-26296	26386	M13188	chr13	-	109222740	109222830	M13188	Mus musculus early transposon ETn mRNA, 3' end region, clone:N3-1.		uc007rvf.1
IAPLTR1_Mm-ERVK-LTR	chr13	111862969	111863388	+	94.3	1.9	Upstream	-182251	184988	Actbl2	chr13	+	112045220	112047957	NM_175497	beta-actin-like protein 2	NM_175497	uc007rvu.1
IAPLTR1_Mm-ERVK-LTR	chr13	112289862	112290260	+	94.7	2.7	Upstream	-9613	73975	Gpbp1	chr13	-	112215887	112280249	NM_028487	vasculin isoform 2	NM_028487	uc007rvw.2
IAPLTR1_Mm-ERVK-LTR	chr13	112296444	112296842	+	94.6	1.6	Upstream	-16195	80557	Gpbp1	chr13	-	112215887	112280249	NM_028487	vasculin isoform 2	NM_028487	uc007rvw.2
IAPLTR1_Mm-ERVK-LTR	chr13	112484442	112484809	-	90.7	2	Gene-body	8251	23993	Mier3	chr13	+	112476558	112508802	AK030747	mesoderm induction early response protein 3	NM_172593	uc007rvz.1
IAPLTR1_Mm-ERVK-LTR	chr13	112490663	112491030	-	92.2	5	Gene-body	14472	17772	Mier3	chr13	+	112476558	112508802	AK030747	mesoderm induction early response protein 3	NM_172593	uc007rvz.1
IAPLTR1a_Mm-ERVK-LTR	chr13	114063151	114063503	+	94	2.9	Upstream	-69604	97572	BC067074	chr13	+	114132755	114160723	BC067074	SubName: Full=BC067074 protein; Flags: Fragment;		uc007rxf.1
IAPLTR1a_Mm-ERVK-LTR	chr13	114069937	114070289	+	95.2	1.3	Upstream	-62818	90786	BC067074	chr13	+	114132755	114160723	BC067074	SubName: Full=BC067074 protein; Flags: Fragment;		uc007rxf.1
IAPLTR2b-ERVK-LTR	chr13	114351999	114352328	-	93.7	2.1	Upstream	-232387	595341	Arl15	chr13	+	114584715	114947669	NM_172595	ADP-ribosylation factor-like protein 15	NM_172595	uc007rxj.1
IAPLTR1a_Mm-ERVK-LTR	chr13	114557459	114557796	+	93.7	4.8	Upstream	-27256	390210	Arl15	chr13	+	114584715	114947669	NM_172595	ADP-ribosylation factor-like protein 15	NM_172595	uc007rxj.1
IAPLTR1_Mm-ERVK-LTR	chr13	115329190	115329585	-	94.2	1.7	Upstream	-67850	158445	AK016040	chr13	+	115397435	115488030	AK016040	Mus musculus adult male testis cDNA, RIKEN full-length enriched library, clone:4930544M13 product:unclassifiable, full insert sequence.		uc007rxr.1
IAPLTR1_Mm-ERVK-LTR	chr13	115333492	115333887	-	94.6	2.9	Upstream	-63548	154143	AK016040	chr13	+	115397435	115488030	AK016040	Mus musculus adult male testis cDNA, RIKEN full-length enriched library, clone:4930544M13 product:unclassifiable, full insert sequence.		uc007rxr.1
IAPLTR1_Mm-ERVK-LTR	chr13	115412411	115412808	-	93.2	1.5	Gene-body	13728	34224	AK076988	chr13	+	115399080	115447032	AK076988	Mus musculus adult male testis cDNA, RIKEN full-length enriched library, clone:4930595D20 product:hypothetical protein, full insert sequence.		uc007rxs.1
IAPLTR1_Mm-ERVK-LTR	chr13	115417295	115417692	-	91.7	3	Gene-body	18612	29340	AK076988	chr13	+	115399080	115447032	AK076988	Mus musculus adult male testis cDNA, RIKEN full-length enriched library, clone:4930595D20 product:hypothetical protein, full insert sequence.		uc007rxs.1
IAPLTR2a-ERVK-LTR	chr13	116127992	116128418	-	92.6	4.9	Upstream	-236246	380130	Itga1	chr13	-	115748288	115892172	NM_001033228	integrin alpha-1 precursor	NM_001033228	uc007rxx.1
IAPLTR2a-ERVK-LTR	chr13	116155620	116156057	+	88	5.1	Upstream	-263448	407332	Itga1	chr13	-	115748288	115892172	NM_001033228	integrin alpha-1 precursor	NM_001033228	uc007rxx.1
IAPLTR2b-ERVK-LTR	chr13	116158003	116158307	-	89.8	8.3	Upstream	-266135	410019	Itga1	chr13	-	115748288	115892172	NM_001033228	integrin alpha-1 precursor	NM_001033228	uc007rxx.1
IAPLTR1_Mm-ERVK-LTR	chr13	116679269	116679732	+	92.3	5.4	Upstream	-787097	930981	Itga1	chr13	-	115748288	115892172	NM_001033228	integrin alpha-1 precursor	NM_001033228	uc007rxx.1
IAPLTR1_Mm-ERVK-LTR	chr13	116686249	116686712	+	95.2	1.2	Upstream	-794077	937961	Itga1	chr13	-	115748288	115892172	NM_001033228	integrin alpha-1 precursor	NM_001033228	uc007rxx.1
IAPLTR1_Mm-ERVK-LTR	chr13	116755399	116755751	+	92.4	5.3	Upstream	-863227	1007111	Itga1	chr13	-	115748288	115892172	NM_001033228	integrin alpha-1 precursor	NM_001033228	uc007rxx.1
IAPLTR1_Mm-ERVK-LTR	chr13	116762144	116762496	+	94.4	1.9	Upstream	-869972	1013856	Itga1	chr13	-	115748288	115892172	NM_001033228	integrin alpha-1 precursor	NM_001033228	uc007rxx.1
IAPLTR2a-ERVK-LTR	chr13	116973055	116973449	-	83.7	5.8	Downstream	126447	123649	isl1-beta	chr13	-	117097098	117099896	AK143052	Mus musculus isl1-beta mRNA for transcription factor islet-1 isoform beta, complete cds.		uc007ryg.2
IAPLTR1a_Mm-ERVK-LTR	chr13	117367726	117368064	-	81.7	6.2	Upstream	-268168	279587	Isl1	chr13	-	117088477	117099896	NM_021459	insulin gene enhancer protein ISL-1	NM_021459	uc007rye.2
IAPLTR1a_Mm-ERVK-LTR	chr13	117373427	117373764	-	92.3	5.5	Upstream	-273868	285287	Isl1	chr13	-	117088477	117099896	NM_021459	insulin gene enhancer protein ISL-1	NM_021459	uc007rye.2
IAPLTR1_Mm-ERVK-LTR	chr13	118084595	118084962	+	94.4	3.4	Upstream	-270272	440965	Parp8	chr13	-	117643630	117814323	NM_001081009	poly [ADP-ribose] polymerase 8	NM_001081009	uc007ryk.1
IAPLTR1_Mm-ERVK-LTR	chr13	118091427	118091794	+	93.8	1.8	Upstream	-277104	447797	Parp8	chr13	-	117643630	117814323	NM_001081009	poly [ADP-ribose] polymerase 8	NM_001081009	uc007ryk.1
IAPLTR2_Mm-ERVK-LTR	chr13	118862724	118863162	+	92.4	2.8	Upstream	-353906	367154	AK016808	chr13	-	118495570	118508818	AK016808	Mus musculus adult male testis cDNA, RIKEN full-length enriched library, clone:4933413L06 product:weakly similar to WUGSC:H_RG013N12.GW.1335199.A PROTEIN (FRAGMENT) [Homo sapiens], full insert sequence.		uc007ryp.1
IAPLTR2_Mm-ERVK-LTR	chr13	118938020	118938483	+	88.1	6.2	Upstream	-406940	439323	AK006568	chr13	+	119344960	119377343	AK006568	Mus musculus adult male testis cDNA, RIKEN full-length enriched library, clone:1700003P14 product:unclassifiable, full insert sequence.		uc007rys.1
IAPLTR2a-ERVK-LTR	chr13	118940366	118940759	-	82.9	9.3	Upstream	-404201	436584	AK006568	chr13	+	119344960	119377343	AK006568	Mus musculus adult male testis cDNA, RIKEN full-length enriched library, clone:1700003P14 product:unclassifiable, full insert sequence.		uc007rys.1
IAPLTR2_Mm-ERVK-LTR	chr13	119011060	119011576	+	80.8	8.5	Upstream	-333900	366283	AK006568	chr13	+	119344960	119377343	AK006568	Mus musculus adult male testis cDNA, RIKEN full-length enriched library, clone:1700003P14 product:unclassifiable, full insert sequence.		uc007rys.1
IAPLTR2_Mm-ERVK-LTR	chr13	119725048	119725468	-	85	7.3	Upstream	-277918	333244	AK143952	chr13	-	119392224	119447550	AK143952	Mus musculus adult male kidney cDNA, RIKEN full-length enriched library, clone:F530005F09 product:hypothetical protein, full insert sequence.		uc007ryu.1
IAPLTR1a_Mm-ERVK-LTR	chr13	119917130	119917467	-	95.5	1.5	Upstream	-299939	331660	Paip1	chr13	+	120217406	120249127	NM_001079849	polyadenylate-binding protein-interacting	NM_001079849	uc007rzc.1
IAPLTR1a_Mm-ERVK-LTR	chr13	119923873	119924210	-	92.6	4.7	Upstream	-293196	324917	Paip1	chr13	+	120217406	120249127	NM_001079849	polyadenylate-binding protein-interacting	NM_001079849	uc007rzc.1
IAPLTR2a-ERVK-LTR	chr14	4346682	4347088	-	90.6	3.3	Gene-body	45865	272777	Gm2897	chr14	+	4301223	4619865	EF651798	predicted gene 2897 isoform 1	NM_001177714	uc007sbo.1
IAPLTR2_Mm-ERVK-LTR	chr14	4408486	4409002	-	77.8	7.9	Gene-body	107779	210863	Gm2897	chr14	+	4301223	4619865	EF651798	predicted gene 2897 isoform 1	NM_001177714	uc007sbo.1
IAPLTR1a_Mm-ERVK-LTR	chr14	4535270	4535608	-	89.9	5.7	Gene-body	1578	86883	Gm2897	chr14	+	4534030	4622491	EF651820	predicted gene 2897 isoform 2	NM_001177715	uc007sbr.1
IAPLTR1a_Mm-ERVK-LTR	chr14	4542020	4542358	-	94.3	3.9	Gene-body	8328	80133	Gm2897	chr14	+	4534030	4622491	EF651820	predicted gene 2897 isoform 2	NM_001177715	uc007sbr.1
IAPLTR2_Mm-ERVK-LTR	chr14	5443279	5443685	+	90.7	3	Gene-body	175755	234218	Gm2897	chr14	+	5267524	5677497	EF651829	predicted gene 2897 isoform 1	NM_001177714	uc007scf.1
IAPLTR2_Mm-ERVK-LTR	chr14	5779364	5779770	-	90.6	3.4	Gene-body	217361	311128	Gm10406	chr14	-	5468642	5997131	BC040090	alpha7-takusan	NM_001164727	uc007sci.2
IAPLTR2_Mm-ERVK-LTR	chr14	6269113	6269601	+	74.9	7.9	Gene-body	395764	46113	Gm10406	chr14	-	6223000	6664877	EF651835	alpha7-takusan	NM_001164727	uc007scu.1
IAPLTR2_Mm-ERVK-LTR	chr14	6628501	6628907	+	89.7	3.6	Gene-body	36376	405501	Gm10406	chr14	-	6223000	6664877	EF651835	alpha7-takusan	NM_001164727	uc007scu.1
IAPLTR2a-ERVK-LTR	chr14	7375324	7375728	+	90.3	3.4	Upstream	-131232	133300	Gm10408	chr14	-	7242024	7244092	EF651823	SubName: Full=Putative uncharacterized protein ENSMUSP00000093882;		uc007sdl.1
IAPLTR2_Mm-ERVK-LTR	chr14	7618218	7618708	+	77.4	7.7	Gene-body	88588	46343	Gm2897	chr14	-	7571875	7706806	EF651823	predicted gene 2897 isoform 1	NM_001177714	uc007sds.1
IAPLTR2_Mm-ERVK-LTR	chr14	7727803	7728293	-	83.9	3.1	Upstream	-5887	308136	Gm10406	chr14	-	7420157	7722406	BC055874	alpha7-takusan	NM_001164727	uc011zfo.1
IAPLTR2_Mm-ERVK-LTR	chr14	8176165	8176653	+	75	8.2	Gene-body	250982	14274	Gm10408	chr14	-	8161891	8427147	EF651816	SubName: Full=Putative uncharacterized protein ENSMUSP00000093882;		uc007seb.1
IAPLTR1_Mm-ERVK-LTR	chr14	8184963	8185367	-	95.1	1.4	Gene-body	241780	23476	Gm10408	chr14	-	8161891	8427147	EF651816	SubName: Full=Putative uncharacterized protein ENSMUSP00000093882;		uc007seb.1
IAPLTR1a_Mm-ERVK-LTR	chr14	8419964	8420298	-	95.6	1.4	Gene-body	6849	258407	Gm10408	chr14	-	8161891	8427147	EF651816	SubName: Full=Putative uncharacterized protein ENSMUSP00000093882;		uc007seb.1
IAPLTR1a_Mm-ERVK-LTR	chr14	8426162	8426496	-	93.1	2.9	Gene-body	651	264605	Gm10408	chr14	-	8161891	8427147	EF651816	SubName: Full=Putative uncharacterized protein ENSMUSP00000093882;		uc007seb.1
IAPLTR1a_Mm-ERVK-LTR	chr14	8527645	8527981	-	95	1.4	Upstream	-36913	612443	Gm2897	chr14	-	7915538	8491068	AK049619	predicted gene 2897 isoform 1	NM_001177714	uc007sdw.2
IAPLTR1a_Mm-ERVK-LTR	chr14	8534395	8534731	-	93.8	4	Upstream	-43663	619193	Gm2897	chr14	-	7915538	8491068	AK049619	predicted gene 2897 isoform 1	NM_001177714	uc007sdw.2
IAPLTR1_Mm-ERVK-LTR	chr14	9877460	9877829	+	93.3	3.6	Upstream	-378656	613775	4930452B06Rik	chr14	-	9263685	9498804	NM_028934	hypothetical protein LOC74430	NM_028934	uc007sfe.2
IAPLTR1_Mm-ERVK-LTR	chr14	9884199	9884568	+	85.6	3.1	Upstream	-385395	620514	4930452B06Rik	chr14	-	9263685	9498804	NM_028934	hypothetical protein LOC74430	NM_028934	uc007sfe.2
IAPLTR1a_Mm-ERVK-LTR	chr14	9959699	9960033	-	93.5	1.1	Upstream	-461229	696348	4930452B06Rik	chr14	-	9263685	9498804	NM_028934	hypothetical protein LOC74430	NM_028934	uc007sfe.2
IAPLTR1a_Mm-ERVK-LTR	chr14	9963708	9964042	-	88.6	8.2	Upstream	-465238	700357	4930452B06Rik	chr14	-	9263685	9498804	NM_028934	hypothetical protein LOC74430	NM_028934	uc007sfe.2
IAPLTR2b-ERVK-LTR	chr14	10037828	10038152	-	92.6	4.9	Upstream	-539348	774467	4930452B06Rik	chr14	-	9263685	9498804	NM_028934	hypothetical protein LOC74430	NM_028934	uc007sfe.2
IAPLTR2b-ERVK-LTR	chr14	10339941	10340276	+	95.7	3	Upstream	-376667	379441	Gm3833	chr14	+	10716608	10719382	NR_030680	Mus musculus activated spleen cDNA, RIKEN full-length enriched library, clone:F830016I10 product:GAJ homolog [Homo sapiens], full insert sequence.	NR_030680	uc011zfy.1
IAPLTR1a_Mm-ERVK-LTR	chr14	10568049	10568384	+	95.5	1.5	Gene-body	717879	185442	Fhit	chr14	-	10382607	11285928	BC012662	bis(5'-adenosyl)-triphosphatase	NM_010210	uc007sfj.1
IAPLTR1_Mm-ERVK-LTR	chr14	11011279	11011631	-	95.1	1.2	Gene-body	274297	629024	Fhit	chr14	-	10382607	11285928	BC012662	bis(5'-adenosyl)-triphosphatase	NM_010210	uc007sfj.1
IAPLTR1_Mm-ERVK-LTR	chr14	11018023	11018375	-	93.9	3.5	Gene-body	267553	635768	Fhit	chr14	-	10382607	11285928	BC012662	bis(5'-adenosyl)-triphosphatase	NM_010210	uc007sfj.1
IAPLTR2_Mm-ERVK-LTR	chr14	11335262	11335702	+	92.4	3.4	Gene-body	622847	952655	Fhit	chr14	-	10382607	11958109	AF047699	bis(5'-adenosyl)-triphosphatase	NM_010210	uc011zfx.1
IAPLTR2b-ERVK-LTR	chr14	12148593	12148809	+	86	17.8	Upstream	-154047	1765986	Fhit	chr14	-	10382607	11994546	NM_010210	bis(5'-adenosyl)-triphosphatase	NM_010210	uc007sfk.1
IAPLTR2_Mm-ERVK-LTR	chr14	12156053	12156502	+	92.6	4.3	Upstream	-161507	1773446	Fhit	chr14	-	10382607	11994546	NM_010210	bis(5'-adenosyl)-triphosphatase	NM_010210	uc007sfk.1
IAPLTR2_Mm-ERVK-LTR	chr14	12158432	12158881	+	85.9	4.2	Upstream	-163886	1775825	Fhit	chr14	-	10382607	11994546	NM_010210	bis(5'-adenosyl)-triphosphatase	NM_010210	uc007sfk.1
IAPLTR2_Mm-ERVK-LTR	chr14	13659473	13659905	+	90.3	3.3	Upstream	-3880	454397	Cadps	chr14	-	13205076	13655593	NM_001042617	calcium-dependent secretion activator 1 isoform	NM_001042617	uc007sfu.1
IAPLTR2_Mm-ERVK-LTR	chr14	13661752	13662192	+	89.8	1.3	Upstream	-6159	456676	Cadps	chr14	-	13205076	13655593	NM_001042617	calcium-dependent secretion activator 1 isoform	NM_001042617	uc007sfu.1
IAPLTR2a-ERVK-LTR	chr14	14348433	14348790	-	85	3.9	Gene-body	62319	50436	Synpr	chr14	+	14286471	14399226	AK033999	synaptoporin isoform 2	NM_001163032	uc007sfz.2
IAPLTR2a-ERVK-LTR	chr14	14982932	14983312	-	89.8	1	Upstream	-29894	38614	Psmd6	chr14	-	14944698	14953418	NM_025550	26S proteasome non-ATPase regulatory subunit 6	NM_025550	uc007sgj.1
IAPLTR2_Mm-ERVK-LTR	chr14	14985911	14986379	-	91.3	5.8	Upstream	-32961	41681	Psmd6	chr14	-	14944698	14953418	NM_025550	26S proteasome non-ATPase regulatory subunit 6	NM_025550	uc007sgj.1
IAPLTR1a_Mm-ERVK-LTR	chr14	16656781	16657132	+	94.5	2.1	Upstream	-385280	466751	Lrrc3b	chr14	-	16190030	16271501	NM_146052	leucine-rich repeat-containing protein 3B	NM_146052	uc007sgu.2
IAPLTR2_Mm-ERVK-LTR	chr14	16705512	16705949	+	84.3	6.2	Upstream	-376315	410301	Ngly1	chr14	+	17081827	17115813	AK038365	Mus musculus PNGase mRNA, complete cds.		uc007sgy.1
IAPLTR2b-ERVK-LTR	chr14	16743769	16744093	+	93	2.1	Upstream	-338058	372044	Ngly1	chr14	+	17081827	17115813	AK038365	Mus musculus PNGase mRNA, complete cds.		uc007sgy.1
IAPLTR2a-ERVK-LTR	chr14	17193607	17194009	-	91.8	3.9	Upstream	-3710	69292	Top2b	chr14	+	17197719	17263301	NM_009409	DNA topoisomerase 2-beta	NM_009409	uc007shc.1
IAPLTR2_Mm-ERVK-LTR	chr14	18214091	18214540	+	93.9	1.9	Upstream	-279382	656511	Thrb	chr14	+	18493473	18870602	NM_001113417	thyroid hormone receptor beta isoform 1	NM_001113417	uc007shk.2
IAPLTR2a-ERVK-LTR	chr14	18512249	18512646	-	84	5.9	Gene-body	19173	357956	Thrb	chr14	+	18493473	18870602	NM_001113417	thyroid hormone receptor beta isoform 1	NM_001113417	uc007shk.2
IAPLTR2_Mm-ERVK-LTR	chr14	18904409	18904827	+	91.4	2.4	Upstream	-49986	140758	AK041706	chr14	-	18763651	18854423	AK041706	Mus musculus 3 days neonate thymus cDNA, RIKEN full-length enriched library, clone:A630031D12 product:unclassifiable, full insert sequence.		uc007shm.1
IAPLTR1a_Mm-ERVK-LTR	chr14	18979001	18979337	-	93.2	4.1	Upstream	-124318	137177	Nkiras1	chr14	+	19103655	19116514	NM_023526	NF-kappa-B inhibitor-interacting Ras-like	NM_023526	uc007shs.1
IAPLTR2_Mm-ERVK-LTR	chr14	19367301	19367730	+	81.2	7.3	Upstream	-202943	252059	Ube2e1	chr14	-	19115242	19164358	NM_009455	ubiquitin-conjugating enzyme E2 E1	NM_009455	uc007shu.1
IAPLTR1_Mm-ERVK-LTR	chr14	19692039	19692406	-	93.5	1.8	Gene-body	33735	286316	Ube2e2	chr14	-	19406090	19726141	NM_144839	ubiquitin-conjugating enzyme E2 E2	NM_144839	uc007shv.1
IAPLTR1_Mm-ERVK-LTR	chr14	19698752	19699119	-	95.7	2.4	Gene-body	27022	293029	Ube2e2	chr14	-	19406090	19726141	NM_144839	ubiquitin-conjugating enzyme E2 E2	NM_144839	uc007shv.1
IAPLTR1a_Mm-ERVK-LTR	chr14	20360421	20360759	+	93.4	3.1	Upstream	-36304	37684	AK006024	chr14	-	20322737	20324117	AK006024	Mus musculus adult male testis cDNA, RIKEN full-length enriched library, clone:1700016F01 product:unclassifiable, full insert sequence.		uc007shx.1
IAPLTR1a_Mm-ERVK-LTR	chr14	20367160	20367498	+	95.5	1.6	Upstream	-43043	44423	AK006024	chr14	-	20322737	20324117	AK006024	Mus musculus adult male testis cDNA, RIKEN full-length enriched library, clone:1700016F01 product:unclassifiable, full insert sequence.		uc007shx.1
IAPLTR1a_Mm-ERVK-LTR	chr14	21099132	21099485	+	94.5	5.2	Upstream	-10748	17155	Kcnk16	chr14	-	21081977	21088384	NM_029006	potassium channel, subfamily K, member 16	NM_029006	uc011zgl.1
IAPLTR1a_Mm-ERVK-LTR	chr14	21105948	21106301	+	95.8	1.7	Upstream	-7963	21073	Nudt13	chr14	+	21113911	21127021	BC038023	nucleoside diphosphate-linked moiety X motif 13	NM_026341	uc011zgm.1
IAPLTR1a_Mm-ERVK-LTR	chr14	22179599	22179951	+	89.9	8.4	Gene-body	284226	88169	Adk	chr14	+	21895373	22267768	AK160264	adenosine kinase	NM_134079	uc007sle.1
IAPLTR1a_Mm-ERVK-LTR	chr14	22184788	22185140	+	93.4	0.9	Gene-body	289415	82980	Adk	chr14	+	21895373	22267768	AK160264	adenosine kinase	NM_134079	uc007sle.1
IAPLTR1a_Mm-ERVK-LTR	chr14	23790957	23791291	-	94.2	1.3	Gene-body	387664	84019	1700112E06Rik	chr14	+	23403627	23875310	AK153491	Mus musculus adult male testis cDNA, RIKEN full-length enriched library, clone:1700112E06 product:hypothetical Leucine-rich repeat/Immunoglobulin/major histocompatibility complex containing protein, full insert sequence.		uc007sma.2
IAPLTR1a_Mm-ERVK-LTR	chr14	23795135	23795469	-	87.9	10.4	Gene-body	391842	79841	1700112E06Rik	chr14	+	23403627	23875310	AK153491	Mus musculus adult male testis cDNA, RIKEN full-length enriched library, clone:1700112E06 product:hypothetical Leucine-rich repeat/Immunoglobulin/major histocompatibility complex containing protein, full insert sequence.		uc007sma.2
IAPLTR2a-ERVK-LTR	chr14	24357727	24358133	+	94.8	1.5	Gene-body	4781	13644	Slo	chr14	-	24344083	24362508	AK149285	Mus musculus large conductance calcium activated potassium BK channel STREX-1 variant (Slo) mRNA, complete cds.		uc007sml.1
IAPLTR1a_Mm-ERVK-LTR	chr14	25198769	25199114	-	94.5	2.1	Upstream	-2640	4240	AK076711	chr14	-	25194874	25196474	AK076711	Mus musculus adult male testis cDNA, RIKEN full-length enriched library, clone:4930419D21 product:unclassifiable, full insert sequence.		uc007sqx.1
IAPLTR1a_Mm-ERVK-LTR	chr14	25202941	25203286	-	93.6	3.2	Upstream	-6812	8412	AK076711	chr14	-	25194874	25196474	AK076711	Mus musculus adult male testis cDNA, RIKEN full-length enriched library, clone:4930419D21 product:unclassifiable, full insert sequence.		uc007sqx.1
IAPLTR2_Mm-ERVK-LTR	chr14	30357770	30358187	+	89.2	2.6	Gene-body	177280	639642	Cacna2d3	chr14	-	29718128	30535050	NM_009785	voltage-dependent calcium channel subunit	NM_009785	uc007sui.1
IAPLTR2_Mm-ERVK-LTR	chr14	30579083	30579549	+	82.4	3.4	Upstream	-44033	860955	Cacna2d3	chr14	-	29718128	30535050	NM_009785	voltage-dependent calcium channel subunit	NM_009785	uc007sui.1
IAPLTR2a-ERVK-LTR	chr14	30583622	30584024	+	90	4.2	Upstream	-48572	865494	Cacna2d3	chr14	-	29718128	30535050	NM_009785	voltage-dependent calcium channel subunit	NM_009785	uc007sui.1
IAPLTR2a-ERVK-LTR	chr14	30585874	30586242	+	88.8	3.4	Upstream	-50824	867746	Cacna2d3	chr14	-	29718128	30535050	NM_009785	voltage-dependent calcium channel subunit	NM_009785	uc007sui.1
IAPLTR2_Mm-ERVK-LTR	chr14	32090150	32090610	+	90.7	3.9	Gene-body	46932	16590	Dnahc1	chr14	-	32073560	32137082	NM_001033668	dynein, axonemal, heavy chain 1	NM_001033668	uc007sxk.2
IAPLTR1_Mm-ERVK-LTR	chr14	33206456	33206809	-	94.9	2	Upstream	-5250	17122	1700024G13Rik	chr14	-	33189687	33201559	NM_001034037	hypothetical protein LOC67085	NM_001034037	uc007syu.1
IAPLTR1_Mm-ERVK-LTR	chr14	33213190	33213543	-	93.9	3.3	Upstream	-11984	23856	1700024G13Rik	chr14	-	33189687	33201559	NM_001034037	hypothetical protein LOC67085	NM_001034037	uc007syu.1
IAPLTR2_Mm-ERVK-LTR	chr14	33450935	33451385	+	89.6	6.1	Gene-body	37804	11497	Prrxl1	chr14	+	33413131	33462432	BC171926	dorsal root ganglia homeobox protein	NM_001001796	uc011zip.1
IAPLTR2a-ERVK-LTR	chr14	34461024	34461420	+	88.6	3.3	Upstream	-200680	269941	Mapk8	chr14	-	34191083	34260344	NM_016700	mitogen-activated protein kinase 8	NM_016700	uc007szt.2
IAPLTR2a-ERVK-LTR	chr14	34463580	34463975	+	93.5	1.6	Upstream	-203236	272497	Mapk8	chr14	-	34191083	34260344	NM_016700	mitogen-activated protein kinase 8	NM_016700	uc007szt.2
IAPLTR1_Mm-ERVK-LTR	chr14	35197040	35197423	-	94.6	2	Gene-body	8734	20049	Mmrn2	chr14	+	35188689	35217472	NM_153127	multimerin-2 precursor	NM_153127	uc007tav.1
IAPLTR1_Mm-ERVK-LTR	chr14	35201946	35202329	-	95.4	3	Gene-body	13640	15143	Mmrn2	chr14	+	35188689	35217472	NM_153127	multimerin-2 precursor	NM_153127	uc007tav.1
IAPLTR2_Mm-ERVK-LTR	chr14	35906314	35906714	-	80.2	6	Gene-body	273393	487587	Grid1	chr14	+	35633321	36394301	NM_008166	glutamate receptor delta-1 subunit precursor	NM_008166	uc007tbj.1
IAPLTR2_Mm-ERVK-LTR	chr14	36327389	36327786	-	91.8	3.9	Gene-body	694465	66515	Grid1	chr14	+	35633321	36394301	NM_008166	glutamate receptor delta-1 subunit precursor	NM_008166	uc007tbj.1
IAPLTR1_Mm-ERVK-LTR	chr14	36705077	36705444	+	92.5	3.4	Upstream	-79913	82406	4930596D02Rik	chr14	-	36622671	36625164	NM_001033766	hypothetical protein LOC239036	NM_001033766	uc007tbk.1
IAPLTR1_Mm-ERVK-LTR	chr14	36710772	36711139	+	93.9	2.6	Upstream	-85608	88101	4930596D02Rik	chr14	-	36622671	36625164	NM_001033766	hypothetical protein LOC239036	NM_001033766	uc007tbk.1
IAPLTR1a_Mm-ERVK-LTR	chr14	37011941	37012279	+	93.4	4.1	Upstream	-386777	389270	4930596D02Rik	chr14	-	36622671	36625164	NM_001033766	hypothetical protein LOC239036	NM_001033766	uc007tbk.1
IAPLTR1a_Mm-ERVK-LTR	chr14	37015935	37016273	+	94.5	2.3	Upstream	-390771	393264	4930596D02Rik	chr14	-	36622671	36625164	NM_001033766	hypothetical protein LOC239036	NM_001033766	uc007tbk.1
IAPLTR1_Mm-ERVK-LTR	chr14	38042383	38042720	-	91.2	2.3	Upstream	-94212	109089	Ghitm	chr14	-	37933631	37948508	NM_078478	growth hormone-inducible transmembrane protein	NM_078478	uc007tby.2
IAPLTR1a_Mm-ERVK-LTR	chr14	38313894	38314218	-	93.1	2.2	Upstream	-365710	380587	Ghitm	chr14	-	37933631	37948508	NM_078478	growth hormone-inducible transmembrane protein	NM_078478	uc007tby.2
IAPLTR1a_Mm-ERVK-LTR	chr14	38317932	38318256	-	90.2	3.9	Upstream	-369748	384625	Ghitm	chr14	-	37933631	37948508	NM_078478	growth hormone-inducible transmembrane protein	NM_078478	uc007tby.2
IAPLTR1a_Mm-ERVK-LTR	chr14	38432707	38433061	-	92.6	1.4	Upstream	-484553	499430	Ghitm	chr14	-	37933631	37948508	NM_078478	growth hormone-inducible transmembrane protein	NM_078478	uc007tby.2
IAPLTR1a_Mm-ERVK-LTR	chr14	38439434	38439788	-	91.2	4.2	Upstream	-491280	506157	Ghitm	chr14	-	37933631	37948508	NM_078478	growth hormone-inducible transmembrane protein	NM_078478	uc007tby.2
IAPLTR2a-ERVK-LTR	chr14	38838484	38838878	+	91.4	5.1	Upstream	-889976	904853	Ghitm	chr14	-	37933631	37948508	NM_078478	growth hormone-inducible transmembrane protein	NM_078478	uc007tby.2
IAPLTR2a-ERVK-LTR	chr14	38840778	38841172	+	89.3	2.1	Upstream	-892270	907147	Ghitm	chr14	-	37933631	37948508	NM_078478	growth hormone-inducible transmembrane protein	NM_078478	uc007tby.2
IAPLTR1a_Mm-ERVK-LTR	chr14	39268290	39268625	+	93.8	3	Gene-body	1018086	86154	Nrg3	chr14	-	39182136	40286376	NM_008734	pro-neuregulin-3, membrane-bound isoform isoform	NM_008734	uc007tbz.2
IAPLTR1a_Mm-ERVK-LTR	chr14	39275039	39275377	+	92.3	2.7	Gene-body	1011337	92903	Nrg3	chr14	-	39182136	40286376	NM_008734	pro-neuregulin-3, membrane-bound isoform isoform	NM_008734	uc007tbz.2
IAPLTR2a-ERVK-LTR	chr14	40306652	40307029	+	91.4	6.9	Upstream	-20276	1124516	Nrg3	chr14	-	39182136	40286376	NM_008734	pro-neuregulin-3, membrane-bound isoform isoform	NM_008734	uc007tbz.2
IAPLTR2a-ERVK-LTR	chr14	40310042	40310427	+	88.9	3.6	Upstream	-23666	1127906	Nrg3	chr14	-	39182136	40286376	NM_008734	pro-neuregulin-3, membrane-bound isoform isoform	NM_008734	uc007tbz.2
IAPLTR2_Mm-ERVK-LTR	chr14	40357496	40357972	-	89.5	6.6	Upstream	-71596	1175836	Nrg3	chr14	-	39182136	40286376	NM_008734	pro-neuregulin-3, membrane-bound isoform isoform	NM_008734	uc007tbz.2
IAPLTR1_Mm-ERVK-LTR	chr14	40544723	40545086	+	85	7.2	Upstream	-258347	1362587	Nrg3	chr14	-	39182136	40286376	NM_008734	pro-neuregulin-3, membrane-bound isoform isoform	NM_008734	uc007tbz.2
IAPLTR1_Mm-ERVK-LTR	chr14	40550165	40550528	+	92.7	2.3	Upstream	-263789	1368029	Nrg3	chr14	-	39182136	40286376	NM_008734	pro-neuregulin-3, membrane-bound isoform isoform	NM_008734	uc007tbz.2
IAPLTR2_Mm-ERVK-LTR	chr14	40871136	40871601	+	86.7	8	Upstream	-584760	1689000	Nrg3	chr14	-	39182136	40286376	NM_008734	pro-neuregulin-3, membrane-bound isoform isoform	NM_008734	uc007tbz.2
IAPLTR2_Mm-ERVK-LTR	chr14	40873464	40873925	+	87.1	4.8	Upstream	-587088	1691328	Nrg3	chr14	-	39182136	40286376	NM_008734	pro-neuregulin-3, membrane-bound isoform isoform	NM_008734	uc007tbz.2
IAPLTR2_Mm-ERVK-LTR	chr14	42892759	42893236	-	90.5	3	Upstream	-168906	205551	AK047145	chr14	+	43062142	43098787	AK047145	Mus musculus 10 days neonate cerebellum cDNA, RIKEN full-length enriched library, clone:B930026F12 product:unclassifiable, full insert sequence.		uc007tcs.1
IAPLTR1_Mm-ERVK-LTR	chr14	43354322	43354688	+	90.6	4.5	Upstream	-413655	419989	AK138450	chr14	+	43767977	43774311	AK138450	Mus musculus adult male spinal cord cDNA, RIKEN full-length enriched library, clone:A330007B02 product:unclassifiable, full insert sequence.		uc007tcv.1
IAPLTR1_Mm-ERVK-LTR	chr14	43361148	43361514	+	93.1	2.6	Upstream	-406829	413163	AK138450	chr14	+	43767977	43774311	AK138450	Mus musculus adult male spinal cord cDNA, RIKEN full-length enriched library, clone:A330007B02 product:unclassifiable, full insert sequence.		uc007tcv.1
IAPLTR2_Mm-ERVK-LTR	chr14	46684735	46685195	-	90.7	4.4	Upstream	-18506	19437	Ubb	chr14	+	46703701	46704632	NR_002875	polyubiquitin-B	NM_011664	uc007thb.2
IAPLTR2a-ERVK-LTR	chr14	48593096	48593474	-	84.6	8.3	Upstream	-147069	287084	Peli2	chr14	+	48740543	48880558	NM_033602	protein pellino homolog 2	NM_033602	uc007tjh.1
IAPLTR2_Mm-ERVK-LTR	chr14	50010476	50010933	+	86.5	7.4	Gene-body	135036	92282	Slc35f4	chr14	-	49918194	50145512	NM_029238	solute carrier family 35 member F4	NM_029238	uc007tkf.1
IAPLTR2b-ERVK-LTR	chr14	50607315	50607634	+	90.8	6.4	Upstream	-26544	27550	Olfr724	chr14	-	50579765	50580771	NM_146492	olfactory receptor 724	NM_146492	uc007tkn.2
IAPLTR2a-ERVK-LTR	chr14	50673369	50673746	+	87.9	8.6	Upstream	-18194	19304	Olfr725	chr14	-	50654065	50655175	NM_146317	olfactory receptor 725	NM_146317	uc007tko.2
IAPLTR2a-ERVK-LTR	chr14	50875850	50876248	-	90.8	4.8	Upstream	-17690	18671	Olfr731	chr14	-	50857577	50858558	NM_146363	olfactory receptor 731	NM_146363	uc007tku.1
IAPLTR2b-ERVK-LTR	chr14	51199672	51200004	+	87.4	4.8	Upstream	-38226	39198	Olfr744	chr14	+	51237898	51238870	NM_001011738	olfactory receptor 744	NM_001011738	uc007tlg.1
IAPLTR2_Mm-ERVK-LTR	chr14	51278490	51279116	-	77.8	10	Upstream	-50890	51814	Olfr748	chr14	+	51330006	51330930	NM_001011837	olfactory receptor 748	NM_001011837	uc007tlk.1
IAPLTR2_Mm-ERVK-LTR	chr14	51279209	51279643	-	85.1	7.1	Upstream	-50363	51287	Olfr748	chr14	+	51330006	51330930	NM_001011837	olfactory receptor 748	NM_001011837	uc007tlk.1
IAPLTR1_Mm-ERVK-LTR	chr14	51499885	51500000	+	95.3	3.3	Upstream	-9656	56150	Tep1	chr14	-	51443735	51490229	NM_009351	telomerase protein component 1	NM_009351	uc007tlt.1
IAPLTR1a_Mm-ERVK-LTR	chr14	51500000	51500223	+	93	2.7	Upstream	-9771	56265	Tep1	chr14	-	51443735	51490229	NM_009351	telomerase protein component 1	NM_009351	uc007tlt.1
IAPLTR1a_Mm-ERVK-LTR	chr14	51504198	51504536	+	92.7	2.6	Upstream	-13969	60463	Tep1	chr14	-	51443735	51490229	NM_009351	telomerase protein component 1	NM_009351	uc007tlt.1
IAPLTR2b-ERVK-LTR	chr14	51918017	51918353	-	88.9	1.1	Upstream	-42566	43417	Ear11	chr14	-	51874936	51875787	NM_053113	non-secretory ribonuclease	NM_053113	uc007tmw.1
IAPLTR2b-ERVK-LTR	chr14	51939657	51939993	+	91.8	5	Upstream	-63870	64721	Ear11	chr14	-	51874936	51875787	NM_053113	non-secretory ribonuclease	NM_053113	uc007tmw.1
IAPLTR2b-ERVK-LTR	chr14	51941922	51942258	+	85.4	4.8	Upstream	-66135	66986	Ear11	chr14	-	51874936	51875787	NM_053113	non-secretory ribonuclease	NM_053113	uc007tmw.1
IAPLTR2a-ERVK-LTR	chr14	52340052	52340449	+	88.7	4.6	Upstream	-3245	8734	Gm5800	chr14	-	52331318	52336807	NM_001034102	hypothetical protein LOC545047	NM_001034102	uc007tnc.1
IAPLTR2b-ERVK-LTR	chr14	52987957	52988285	+	84.9	3.5	Upstream	-18238	19180	Olfr1513	chr14	-	52968777	52969719	NM_001012269	olfactory receptor 1513	NM_001012269	uc007tpg.1
IAPLTR2b-ERVK-LTR	chr14	53230155	53230470	-	85.1	3.7	Upstream	-28054	28165	X98059	chr14	+	53258524	53258635	X98059	Mus musculus mRNA for T cell receptor alpha chain, partial cds, clone:pXTL64.		uc007tpq.1
IAPLTR2_Mm-ERVK-LTR	chr14	53357227	53357784	+	91.7	5.9	Upstream	-6696	284497	Gm10905	chr14	+	53363923	53641724	AK131826	SubName: Full=TRAV7-6; Flags: Fragment;		uc007tpu.1
IAPLTR2_Mm-ERVK-LTR	chr14	53359858	53360415	+	84.7	3.2	Upstream	-4065	281866	Gm10905	chr14	+	53363923	53641724	AK131826	SubName: Full=TRAV7-6; Flags: Fragment;		uc007tpu.1
IAPLTR1a_Mm-ERVK-LTR	chr14	53377586	53377923	-	95.8	1.6	Gene-body	14000	263801	Gm10905	chr14	+	53363923	53641724	AK131826	SubName: Full=TRAV7-6; Flags: Fragment;		uc007tpu.1
IAPLTR1a_Mm-ERVK-LTR	chr14	53384338	53384675	-	92.1	5.6	Gene-body	20752	257049	Gm10905	chr14	+	53363923	53641724	AK131826	SubName: Full=TRAV7-6; Flags: Fragment;		uc007tpu.1
IAPLTR2a-ERVK-LTR	chr14	53425899	53426268	+	89.6	4.3	Gene-body	61976	215825	Gm10905	chr14	+	53363923	53641724	AK131826	SubName: Full=TRAV7-6; Flags: Fragment;		uc007tpu.1
IAPLTR2_Mm-ERVK-LTR	chr14	53731113	53731579	+	93.9	4.1	Gene-body	32981	259133	Tcra	chr14	+	53698132	53990246	AF479020	Mus musculus clone hybridoma 22a TCR V alpha chain mRNA, partial cds.		uc007tqv.1
IAPLTR2_Mm-ERVK-LTR	chr14	53733571	53734029	+	89.2	1.6	Gene-body	35439	256675	Tcra	chr14	+	53698132	53990246	AF479020	Mus musculus clone hybridoma 22a TCR V alpha chain mRNA, partial cds.		uc007tqv.1
IAPLTR1_Mm-ERVK-LTR	chr14	54094845	54095180	-	93.6	2.2	Gene-body	14396	384035	Gm16452	chr14	+	54080784	54479215	M31647	SubName: Full=TRAV7-1; Flags: Fragment;		uc007tsf.1
IAPLTR2_Mm-ERVK-LTR	chr14	55845205	55845689	-	81.3	3.9	Gene-body	4846	14588	Dhrs2	chr14	+	55840843	55860277	NM_027790	dehydrogenase/reductase member 2	NM_027790	uc007tyk.2
IAPLTR2a-ERVK-LTR	chr14	55908970	55909341	-	88.5	6	Upstream	-174226	183679	Jph4	chr14	-	55725662	55735115	NM_177049	junctophilin-4 isoform a	NM_177049	uc007tyh.1
IAPLTR2_Mm-ERVK-LTR	chr14	56413850	56414309	+	90.2	4.2	Upstream	-6156	10019	Ripk3	chr14	-	56403831	56407694	NM_019955	receptor-interacting serine/threonine-protein	NM_019955	uc007uav.2
IAPLTR1a_Mm-ERVK-LTR	chr14	58671426	58671778	+	94.7	2.6	Upstream	-20096	60131	Fgf9	chr14	+	58691522	58731557	NM_013518	glia-activating factor precursor	NM_013518	uc007udx.2
IAPLTR1a_Mm-ERVK-LTR	chr14	58678154	58678506	+	87	2.5	Upstream	-13368	53403	Fgf9	chr14	+	58691522	58731557	NM_013518	glia-activating factor precursor	NM_013518	uc007udx.2
IAPLTR2a-ERVK-LTR	chr14	61182941	61183293	-	94.3	1.4	Upstream	-69786	200100	Spata13	chr14	+	61253079	61383393	BC145285	spermatogenesis-associated protein 13	NM_001033272	uc007ufc.2
IAPLTR1a_Mm-ERVK-LTR	chr14	63261448	63261782	-	93.9	1.5	Upstream	-20721	49298	Serpine3	chr14	+	63282503	63311080	NM_001199945	serpin E3 precursor	NM_001199945	uc007ugo.1
IAPLTR1_Mm-ERVK-LTR	chr14	65082216	65082645	-	94.9	1.2	Upstream	-7905	341184	Msra	chr14	-	64741461	65074740	NM_026322	peptide methionine sulfoxide reductase	NM_026322	uc007uij.1
IAPLTR1_Mm-ERVK-LTR	chr14	65087123	65087552	-	91.6	7.1	Upstream	-12812	346091	Msra	chr14	-	64741461	65074740	NM_026322	peptide methionine sulfoxide reductase	NM_026322	uc007uij.1
IAPLTR2_Mm-ERVK-LTR	chr14	65797341	65797794	-	88.6	3.9	Gene-body	4889	6379	AK076947	chr14	+	65792905	65804173	AK076947	Mus musculus adult male testis cDNA, RIKEN full-length enriched library, clone:4930568O15 product:unclassifiable, full insert sequence.		uc007uiz.1
IAPLTR1_Mm-ERVK-LTR	chr14	67081525	67081908	+	92.3	11.1	Upstream	-165712	167355	AK005591	chr14	-	66914170	66915813	AK005591	Mus musculus adult male testis cDNA, RIKEN full-length enriched library, clone:1700001G11 product:hypothetical protein, full insert sequence.		uc007ukb.1
IAPLTR1_Mm-ERVK-LTR	chr14	67088293	67088676	+	92.9	2.6	Upstream	-165801	170877	Adra1a	chr14	+	67254094	67259170	AK050183	SubName: Full=Putative uncharacterized protein;		uc007ukh.1
IAPLTR2_Mm-ERVK-LTR	chr14	67235437	67235887	+	86.1	3.1	Upstream	-18657	23733	Adra1a	chr14	+	67254094	67259170	AK050183	SubName: Full=Putative uncharacterized protein;		uc007ukh.1
IAPLTR1a_Mm-ERVK-LTR	chr14	68624890	68625244	-	88.6	2.1	Upstream	-73615	255260	Dock5	chr14	-	68369984	68551629	NM_177780	dedicator of cytokinesis protein 5	NM_177780	uc007ull.1
IAPLTR1a_Mm-ERVK-LTR	chr14	68631664	68632016	-	91.1	7.5	Upstream	-69924	73778	Nefl	chr14	+	68701940	68705794	NM_010910	neurofilament light polypeptide	NM_010910	uc007uln.1
IAPLTR1a_Mm-ERVK-LTR	chr14	69294016	69294354	-	94.3	2	Upstream	-20455	70271	Adam28	chr14	-	69224083	69273899	NM_001048175	disintegrin and metalloproteinase	NM_001048175	uc007ult.1
IAPLTR1a_Mm-ERVK-LTR	chr14	71521005	71521339	+	94.1	3.5	Upstream	-130085	149853	AK076894	chr14	+	71651090	71670858	AK076894	Mus musculus adult male testis cDNA, RIKEN full-length enriched library, clone:4930542D16 product:unclassifiable, full insert sequence.		uc007upd.1
IAPLTR1a_Mm-ERVK-LTR	chr14	71526167	71526501	+	93.3	2.5	Upstream	-124923	144691	AK076894	chr14	+	71651090	71670858	AK076894	Mus musculus adult male testis cDNA, RIKEN full-length enriched library, clone:4930542D16 product:unclassifiable, full insert sequence.		uc007upd.1
IAPLTR1a_Mm-ERVK-LTR	chr14	71644512	71644849	+	94.9	3	Upstream	-6578	26346	AK076894	chr14	+	71651090	71670858	AK076894	Mus musculus adult male testis cDNA, RIKEN full-length enriched library, clone:4930542D16 product:unclassifiable, full insert sequence.		uc007upd.1
IAPLTR2a-ERVK-LTR	chr14	72203409	72203814	+	88.6	2	Upstream	-53106	116836	AK015316	chr14	+	72256515	72320245	AK015316	Mus musculus adult male testis cDNA, RIKEN full-length enriched library, clone:4930434J06 product:unclassifiable, full insert sequence.		uc007upe.1
IAPLTR2_Mm-ERVK-LTR	chr14	75494061	75494511	+	92.9	2.8	Gene-body	36629	9952	Lrrc63	chr14	-	75484109	75530690	NM_027581	leucine-rich repeat-containing protein 63	NM_027581	uc007uql.2
IAPLTR1a_Mm-ERVK-LTR	chr14	75825129	75825466	+	93.5	3.7	Upstream	-30659	100819	Siah3	chr14	+	75855788	75925948	NM_001128093	seven in absentia homolog 3	NM_001128093	uc011zom.1
IAPLTR1a_Mm-ERVK-LTR	chr14	75830763	75831100	+	91.9	2.9	Upstream	-25025	95185	Siah3	chr14	+	75855788	75925948	NM_001128093	seven in absentia homolog 3	NM_001128093	uc011zom.1
IAPLTR2_Mm-ERVK-LTR	chr14	77223201	77223654	-	83.1	7.6	Upstream	-212924	288357	Ccdc122	chr14	+	77436578	77512011	NM_175369	coiled-coil domain-containing protein 122	NM_175369	uc007urs.1
IAPLTR1_Mm-ERVK-LTR	chr14	78734564	78734981	+	93.2	4.4	Upstream	-23457	23609	Mir2145-2	chr14	-	78710955	78711107	NR_035523	Mus musculus microRNA 2145-2 (Mir2145-2), microRNA.	NR_035523	uc011zov.1
IAPLTR1_Mm-ERVK-LTR	chr14	78739503	78739920	+	94.1	2.4	Upstream	-28396	28548	Mir2145-2	chr14	-	78710955	78711107	NR_035523	Mus musculus microRNA 2145-2 (Mir2145-2), microRNA.	NR_035523	uc011zov.1
IAPLTR1_Mm-ERVK-LTR	chr14	79184446	79184782	-	94.1	1.5	Upstream	-59886	215367	Dgkh	chr14	-	78969415	79124896	NM_001081336	diacylglycerol kinase eta	NM_001081336	uc007uso.1
IAPLTR1_Mm-ERVK-LTR	chr14	79189344	79189680	-	94.4	3.1	Upstream	-59304	275399	1300010F03Rik	chr14	+	79248984	79465079	NM_173758	hypothetical protein LOC219189 isoform 2	NM_173758	uc007usp.2
IAPLTR2_Mm-ERVK-LTR	chr14	79836284	79836921	-	91.2	3.2	Upstream	-14720	17702	Gm5465	chr14	+	79851641	79854623	NM_001034882	hypothetical protein LOC432879	NM_001034882	uc007usz.1
IAPLTR1a_Mm-ERVK-LTR	chr14	80195295	80195632	-	95.4	1.4	Upstream	-24513	29051	Pcdh8	chr14	-	80166581	80171119	NM_001042726	protocadherin 8 isoform 2 precursor	NM_001042726	uc007utj.2
IAPLTR1a_Mm-ERVK-LTR	chr14	80199308	80199645	-	93.1	4	Upstream	-28526	33064	Pcdh8	chr14	-	80166581	80171119	NM_001042726	protocadherin 8 isoform 2 precursor	NM_001042726	uc007utj.2
IAPLTR2a-ERVK-LTR	chr14	80260274	80260671	-	93.7	1.6	Gene-body	8312	344	Gm10845	chr14	-	80260327	80268983	NR_033535	SubName: Full=Putative uncharacterized protein;	NR_033535	uc007utl.1
IAPLTR2a-ERVK-LTR	chr14	80262527	80262924	-	89.2	5.1	Gene-body	6059	2597	Gm10845	chr14	-	80260327	80268983	NR_033535	SubName: Full=Putative uncharacterized protein;	NR_033535	uc007utl.1
IAPLTR2_Mm-ERVK-LTR	chr14	80836070	80836523	-	85.7	3.8	Upstream	-567540	576196	Gm10845	chr14	-	80260327	80268983	NR_033535	SubName: Full=Putative uncharacterized protein;	NR_033535	uc007utl.1
IAPLTR2_Mm-ERVK-LTR	chr14	80981512	80982046	+	79.9	9	Upstream	-712529	721185	Gm10845	chr14	-	80260327	80268983	NR_033535	SubName: Full=Putative uncharacterized protein;	NR_033535	uc007utl.1
IAPLTR2_Mm-ERVK-LTR	chr14	80983774	80984308	+	85.9	3.3	Upstream	-714791	723447	Gm10845	chr14	-	80260327	80268983	NR_033535	SubName: Full=Putative uncharacterized protein;	NR_033535	uc007utl.1
IAPLTR1_Mm-ERVK-LTR	chr14	81022407	81022824	-	91.9	2.1	Upstream	-753841	762497	Gm10845	chr14	-	80260327	80268983	NR_033535	SubName: Full=Putative uncharacterized protein;	NR_033535	uc007utl.1
IAPLTR1_Mm-ERVK-LTR	chr14	81027173	81027544	-	92.9	3	Upstream	-758561	767217	Gm10845	chr14	-	80260327	80268983	NR_033535	SubName: Full=Putative uncharacterized protein;	NR_033535	uc007utl.1
IAPLTR2_Mm-ERVK-LTR	chr14	81136056	81136496	+	90.1	4.7	Upstream	-867073	875729	Gm10845	chr14	-	80260327	80268983	NR_033535	SubName: Full=Putative uncharacterized protein;	NR_033535	uc007utl.1
IAPLTR2_Mm-ERVK-LTR	chr14	81140704	81141136	+	93.5	2.4	Upstream	-871721	880377	Gm10845	chr14	-	80260327	80268983	NR_033535	SubName: Full=Putative uncharacterized protein;	NR_033535	uc007utl.1
IAPLTR2_Mm-ERVK-LTR	chr14	82083681	82084139	-	83.4	6.1	Gene-Desert
IAPLTR1a_Mm-ERVK-LTR	chr14	82581497	82581834	+	94.9	1.1	Gene-Desert
IAPLTR2a-ERVK-LTR	chr14	84240783	84241140	-	81.6	2.7	Upstream	-602229	637894	Pcdh17	chr14	+	84843369	84879034	AK133637	protocadherin 17 precursor	NM_001013753	uc007uto.2
IAPLTR2a-ERVK-LTR	chr14	84243059	84243416	-	87.8	6.3	Upstream	-599953	635618	Pcdh17	chr14	+	84843369	84879034	AK133637	protocadherin 17 precursor	NM_001013753	uc007uto.2
IAPLTR1_Mm-ERVK-LTR	chr14	84273463	84273828	+	94.4	2.3	Upstream	-569906	605571	Pcdh17	chr14	+	84843369	84879034	AK133637	protocadherin 17 precursor	NM_001013753	uc007uto.2
IAPLTR2_Mm-ERVK-LTR	chr14	84630468	84630903	-	90	2.4	Upstream	-212466	248131	Pcdh17	chr14	+	84843369	84879034	AK133637	protocadherin 17 precursor	NM_001013753	uc007uto.2
IAPLTR2_Mm-ERVK-LTR	chr14	84633421	84633932	-	89.7	3.9	Upstream	-209437	245102	Pcdh17	chr14	+	84843369	84879034	AK133637	protocadherin 17 precursor	NM_001013753	uc007uto.2
IAPLTR2a-ERVK-LTR	chr14	84752564	84752971	+	85.5	5.9	Upstream	-90805	126470	Pcdh17	chr14	+	84843369	84879034	AK133637	protocadherin 17 precursor	NM_001013753	uc007uto.2
IAPLTR2b-ERVK-LTR	chr14	85062420	85062763	+	90.6	5.8	Upstream	-186189	203776	9630013A20Rik	chr14	-	84858644	84876231	NR_015539	Mus musculus 16 days neonate cerebellum cDNA, RIKEN full-length enriched library, clone:9630013A20 product:unclassifiable, full insert sequence.	NR_015539	uc011zpa.1
IAPLTR2a-ERVK-LTR	chr14	85402403	85402787	-	83.6	3.9	Upstream	-526556	544143	9630013A20Rik	chr14	-	84858644	84876231	NR_015539	Mus musculus 16 days neonate cerebellum cDNA, RIKEN full-length enriched library, clone:9630013A20 product:unclassifiable, full insert sequence.	NR_015539	uc011zpa.1
IAPLTR2_Mm-ERVK-LTR	chr14	85404678	85405101	-	86.7	6.5	Upstream	-528870	546457	9630013A20Rik	chr14	-	84858644	84876231	NR_015539	Mus musculus 16 days neonate cerebellum cDNA, RIKEN full-length enriched library, clone:9630013A20 product:unclassifiable, full insert sequence.	NR_015539	uc011zpa.1
IAPLTR1a_Mm-ERVK-LTR	chr14	85577529	85577862	-	87.9	2.8	Upstream	-701631	719218	9630013A20Rik	chr14	-	84858644	84876231	NR_015539	Mus musculus 16 days neonate cerebellum cDNA, RIKEN full-length enriched library, clone:9630013A20 product:unclassifiable, full insert sequence.	NR_015539	uc011zpa.1
IAPLTR1a_Mm-ERVK-LTR	chr14	85920980	85921332	-	95.4	1.4	Upstream	-724444	740517	AK019672	chr14	+	86645776	86661849	AK019672	Mus musculus adult male testis cDNA, RIKEN full-length enriched library, clone:4930529K09 product:unclassifiable, full insert sequence.		uc007uty.1
IAPLTR1a_Mm-ERVK-LTR	chr14	85924975	85925327	-	93	3.8	Upstream	-720449	736522	AK019672	chr14	+	86645776	86661849	AK019672	Mus musculus adult male testis cDNA, RIKEN full-length enriched library, clone:4930529K09 product:unclassifiable, full insert sequence.		uc007uty.1
IAPLTR1_Mm-ERVK-LTR	chr14	86288902	86289271	+	93	4.4	Upstream	-356874	372947	AK019672	chr14	+	86645776	86661849	AK019672	Mus musculus adult male testis cDNA, RIKEN full-length enriched library, clone:4930529K09 product:unclassifiable, full insert sequence.		uc007uty.1
IAPLTR1_Mm-ERVK-LTR	chr14	86295645	86296014	+	94	1.3	Upstream	-350131	366204	AK019672	chr14	+	86645776	86661849	AK019672	Mus musculus adult male testis cDNA, RIKEN full-length enriched library, clone:4930529K09 product:unclassifiable, full insert sequence.		uc007uty.1
IAPLTR2b-ERVK-LTR	chr14	86531345	86531682	+	92.2	4.5	Upstream	-114431	130504	AK019672	chr14	+	86645776	86661849	AK019672	Mus musculus adult male testis cDNA, RIKEN full-length enriched library, clone:4930529K09 product:unclassifiable, full insert sequence.		uc007uty.1
IAPLTR2b-ERVK-LTR	chr14	86535509	86535846	+	90	2.4	Upstream	-110267	126340	AK019672	chr14	+	86645776	86661849	AK019672	Mus musculus adult male testis cDNA, RIKEN full-length enriched library, clone:4930529K09 product:unclassifiable, full insert sequence.		uc007uty.1
IAPLTR1a_Mm-ERVK-LTR	chr14	86990329	86990666	+	95.1	2.6	Upstream	-826060	923132	Tdrd3	chr14	+	87816389	87913461	AK032892	tudor domain-containing protein 3	NM_172605	uc007uuf.2
IAPLTR1a_Mm-ERVK-LTR	chr14	86997071	86997408	+	95.9	1.5	Upstream	-819318	916390	Tdrd3	chr14	+	87816389	87913461	AK032892	tudor domain-containing protein 3	NM_172605	uc007uuf.2
IAPLTR1a_Mm-ERVK-LTR	chr14	88433541	88433878	-	95.1	1.5	Upstream	-892957	1377749	Diap3	chr14	-	87056129	87540921	NM_019670	protein diaphanous homolog 3	NM_019670	uc007uub.1
IAPLTR1a_Mm-ERVK-LTR	chr14	88440258	88440595	-	92.4	4.4	Upstream	-899674	1384466	Diap3	chr14	-	87056129	87540921	NM_019670	protein diaphanous homolog 3	NM_019670	uc007uub.1
IAPLTR2_Mm-ERVK-LTR	chr14	89265751	89266191	+	85.8	6	Upstream	-394548	401198	Pcdh20	chr14	-	88864553	88871203	NM_178685	protocadherin-20 precursor	NM_178685	uc007uuh.2
IAPLTR2_Mm-ERVK-LTR	chr14	89268142	89268656	+	85.4	3.4	Upstream	-396939	403589	Pcdh20	chr14	-	88864553	88871203	NM_178685	protocadherin-20 precursor	NM_178685	uc007uuh.2
IAPLTR2_Mm-ERVK-LTR	chr14	89437474	89437896	-	90.3	2.7	Upstream	-566693	573343	Pcdh20	chr14	-	88864553	88871203	NM_178685	protocadherin-20 precursor	NM_178685	uc007uuh.2
IAPLTR2_Mm-ERVK-LTR	chr14	89439678	89440073	-	89.2	4.1	Upstream	-568870	575520	Pcdh20	chr14	-	88864553	88871203	NM_178685	protocadherin-20 precursor	NM_178685	uc007uuh.2
IAPLTR2a-ERVK-LTR	chr14	89779047	89779435	-	89.6	3.7	Upstream	-516595	519819	Gm5088	chr14	+	90296030	90299254	NR_002862	Mus musculus 0 day neonate cerebellum cDNA, RIKEN full-length enriched library, clone:C230040C07 product:unclassifiable, full insert sequence.	NR_002862	uc007uui.2
IAPLTR2b-ERVK-LTR	chr14	89980993	89981329	-	81.1	3.7	Upstream	-314701	317925	Gm5088	chr14	+	90296030	90299254	NR_002862	Mus musculus 0 day neonate cerebellum cDNA, RIKEN full-length enriched library, clone:C230040C07 product:unclassifiable, full insert sequence.	NR_002862	uc007uui.2
IAPLTR2b-ERVK-LTR	chr14	89983971	89984307	-	88.6	8.4	Upstream	-311723	314947	Gm5088	chr14	+	90296030	90299254	NR_002862	Mus musculus 0 day neonate cerebellum cDNA, RIKEN full-length enriched library, clone:C230040C07 product:unclassifiable, full insert sequence.	NR_002862	uc007uui.2
IAPLTR2_Mm-ERVK-LTR	chr14	90409225	90409637	-	87.2	5.6	Downstream	113607	110383	Gm5088	chr14	+	90296030	90299254	NR_002862	Mus musculus 0 day neonate cerebellum cDNA, RIKEN full-length enriched library, clone:C230040C07 product:unclassifiable, full insert sequence.	NR_002862	uc007uui.2
IAPLTR2_Mm-ERVK-LTR	chr14	91263004	91263532	-	87.6	5.8	Downstream	967502	964278	Gm5088	chr14	+	90296030	90299254	NR_002862	Mus musculus 0 day neonate cerebellum cDNA, RIKEN full-length enriched library, clone:C230040C07 product:unclassifiable, full insert sequence.	NR_002862	uc007uui.2
IAPLTR2_Mm-ERVK-LTR	chr14	91324357	91324840	-	92.5	4.2	Gene-Desert
IAPLTR2_Mm-ERVK-LTR	chr14	91335127	91335721	-	90.3	4.2	Gene-Desert
IAPLTR2_Mm-ERVK-LTR	chr14	91868895	91869348	-	85.4	8.1	Gene-Desert
IAPLTR2_Mm-ERVK-LTR	chr14	91972711	91973177	-	89.9	5.7	Gene-Desert
IAPLTR2_Mm-ERVK-LTR	chr14	92432917	92433360	+	92.6	2.1	Downstream	569543	569482	AK219219	chr14	-	93002399	93002460	AK219219	Mus musculus cDNA, clone:Y2G0101J20, strand:minus, reference:ENSEMBL:Mouse-Transcript-ENST:ENSMUST00000015800, based on BLAT search.		uc007uuj.1
IAPLTR2_Mm-ERVK-LTR	chr14	92439769	92440267	-	81.8	7.7	Downstream	562193	562132	AK219219	chr14	-	93002399	93002460	AK219219	Mus musculus cDNA, clone:Y2G0101J20, strand:minus, reference:ENSEMBL:Mouse-Transcript-ENST:ENSMUST00000015800, based on BLAT search.		uc007uuj.1
IAPLTR2_Mm-ERVK-LTR	chr14	92448383	92448968	+	85	7.1	Downstream	554077	554016	AK219219	chr14	-	93002399	93002460	AK219219	Mus musculus cDNA, clone:Y2G0101J20, strand:minus, reference:ENSEMBL:Mouse-Transcript-ENST:ENSMUST00000015800, based on BLAT search.		uc007uuj.1
IAPLTR2_Mm-ERVK-LTR	chr14	92450789	92451374	+	91.6	1.8	Downstream	551671	551610	AK219219	chr14	-	93002399	93002460	AK219219	Mus musculus cDNA, clone:Y2G0101J20, strand:minus, reference:ENSEMBL:Mouse-Transcript-ENST:ENSMUST00000015800, based on BLAT search.		uc007uuj.1
IAPLTR2a-ERVK-LTR	chr14	95678657	95679034	+	92	4.5	Upstream	-601827	603337	4921530L21Rik	chr14	+	96280484	96281994	NM_025733	hypothetical protein LOC66732	NM_025733	uc007uup.1
IAPLTR1a_Mm-ERVK-LTR	chr14	95960739	95961070	-	93.9	3.6	Upstream	-319414	320924	4921530L21Rik	chr14	+	96280484	96281994	NM_025733	hypothetical protein LOC66732	NM_025733	uc007uup.1
IAPLTR1a_Mm-ERVK-LTR	chr14	96683143	96683480	+	90.1	6.6	Gene-body	235110	178660	Klhl1	chr14	-	96504483	96918253	NM_053105	kelch-like protein 1	NM_053105	uc007uuq.1
IAPLTR1a_Mm-ERVK-LTR	chr14	96689878	96690215	+	91	4.7	Gene-body	228375	185395	Klhl1	chr14	-	96504483	96918253	NM_053105	kelch-like protein 1	NM_053105	uc007uuq.1
IAPLTR2_Mm-ERVK-LTR	chr14	97668033	97668443	+	81.1	7.6	Upstream	-749780	1163550	Klhl1	chr14	-	96504483	96918253	NM_053105	kelch-like protein 1	NM_053105	uc007uuq.1
IAPLTR2_Mm-ERVK-LTR	chr14	97758907	97759397	-	81.7	10.3	Upstream	-841144	1254914	Klhl1	chr14	-	96504483	96918253	NM_053105	kelch-like protein 1	NM_053105	uc007uuq.1
IAPLTR2a-ERVK-LTR	chr14	98126151	98126525	+	86.4	10.1	Downstream	442611	98933	Dach1	chr14	-	98225084	98568762	AK139060	dachshund homolog 1 isoform 2	NM_001038610	uc007uut.1
IAPLTR2a-ERVK-LTR	chr14	99154139	99154489	-	87.2	2.6	Upstream	-291106	318837	6720463M24Rik	chr14	+	99445595	99473326	NM_175265	protein aurora borealis	NM_175265	uc007uuv.1
IAPLTR2a-ERVK-LTR	chr14	99156488	99156838	-	93.1	2.7	Upstream	-288757	316488	6720463M24Rik	chr14	+	99445595	99473326	NM_175265	protein aurora borealis	NM_175265	uc007uuv.1
IAPLTR1a_Mm-ERVK-LTR	chr14	100654589	100654926	+	88	3.3	Gene-body	29017	106212	AK021307	chr14	-	100548377	100683606	AK021307	Mus musculus 13 days embryo stomach cDNA, RIKEN full-length enriched library, clone:D530033K05 product:unclassifiable, full insert sequence.		uc011zpg.1
IAPLTR2_Mm-ERVK-LTR	chr14	101980377	101980867	+	95.3	2.4	Gene-body	28031	138801	Tbc1d4	chr14	-	101841576	102008408	NM_001081278	TBC1 domain family member 4	NM_001081278	uc007uvn.2
IAPLTR2_Mm-ERVK-LTR	chr14	101982936	101983424	+	85.9	2.7	Gene-body	25472	141360	Tbc1d4	chr14	-	101841576	102008408	NM_001081278	TBC1 domain family member 4	NM_001081278	uc007uvn.2
IAPLTR2_Mm-ERVK-LTR	chr14	102586451	102586900	+	88.7	5.6	Upstream	-546763	553469	Commd6	chr14	-	102032982	102039688	NM_001033132	COMM domain-containing protein 6 isoform 1	NM_001033132	uc007uvt.2
IAPLTR2_Mm-ERVK-LTR	chr14	102740690	102741140	-	90.9	4.5	Upstream	-701452	708158	Commd6	chr14	-	102032982	102039688	NM_001033132	COMM domain-containing protein 6 isoform 1	NM_001033132	uc007uvt.2
IAPLTR1a_Mm-ERVK-LTR	chr14	104041241	104041574	+	93.3	1.8	Upstream	-8218	62775	Slain1	chr14	+	104049459	104104016	NM_198014	SLAIN motif-containing protein 1	NM_198014	uc007uws.1
IAPLTR1a_Mm-ERVK-LTR	chr14	104504047	104504398	-	95.8	1.9	Upstream	-106897	127554	AK015289	chr14	-	104376844	104397501	AK015289	Mus musculus adult male testis cDNA, RIKEN full-length enriched library, clone:4930432J09 product:unclassifiable, full insert sequence.		uc007uwz.1
IAPLTR1a_Mm-ERVK-LTR	chr14	104510833	104511184	-	93.5	3.8	Upstream	-113683	134340	AK015289	chr14	-	104376844	104397501	AK015289	Mus musculus adult male testis cDNA, RIKEN full-length enriched library, clone:4930432J09 product:unclassifiable, full insert sequence.		uc007uwz.1
IAPLTR1_Mm-ERVK-LTR	chr14	104981834	104982186	-	92.8	2.5	Upstream	-56177	285113	D130009I18Rik	chr14	+	105038363	105267299	AK051771	Mus musculus 12 days embryo spinal ganglion cDNA, RIKEN full-length enriched library, clone:D130009I18 product:unclassifiable, full insert sequence.		uc007uxf.2
IAPLTR1a_Mm-ERVK-LTR	chr14	105606854	105607191	-	94.9	1.5	Upstream	-30647	93456	Rbm26	chr14	-	105513735	105576544	NM_134077	RNA-binding protein 26	NM_134077	uc007uxk.1
IAPLTR1a_Mm-ERVK-LTR	chr14	105613147	105613482	-	93	3.3	Upstream	-36938	99747	Rbm26	chr14	-	105513735	105576544	NM_134077	RNA-binding protein 26	NM_134077	uc007uxk.1
IAPLTR1a_Mm-ERVK-LTR	chr14	106370308	106370642	+	93.8	4	Upstream	-74272	79145	Spry2	chr14	-	106291163	106296036	NM_011897	protein sprouty homolog 2	NM_011897	uc007uxy.2
IAPLTR1a_Mm-ERVK-LTR	chr14	106377060	106377394	+	94.6	1.7	Upstream	-81024	85897	Spry2	chr14	-	106291163	106296036	NM_011897	protein sprouty homolog 2	NM_011897	uc007uxy.2
IAPLTR2_Mm-ERVK-LTR	chr14	106749578	106750011	+	90.8	4.1	Upstream	-453542	458415	Spry2	chr14	-	106291163	106296036	NM_011897	protein sprouty homolog 2	NM_011897	uc007uxy.2
IAPLTR2_Mm-ERVK-LTR	chr14	106752014	106752447	+	87.9	5.1	Upstream	-455978	460851	Spry2	chr14	-	106291163	106296036	NM_011897	protein sprouty homolog 2	NM_011897	uc007uxy.2
IAPLTR2a-ERVK-LTR	chr14	107224924	107225299	-	87.8	1.7	Upstream	-339566	408896	AK007305	chr14	-	106816403	106885733	AK007305	Mus musculus adult male testis cDNA, RIKEN full-length enriched library, clone:1700128A07 product:unclassifiable, full insert sequence.		uc007uyb.1
IAPLTR2a-ERVK-LTR	chr14	107227194	107227569	-	92.6	3	Upstream	-341836	411166	AK007305	chr14	-	106816403	106885733	AK007305	Mus musculus adult male testis cDNA, RIKEN full-length enriched library, clone:1700128A07 product:unclassifiable, full insert sequence.		uc007uyb.1
IAPLTR2_Mm-ERVK-LTR	chr14	107883691	107884142	+	85.5	6	Upstream	-997958	1067288	AK007305	chr14	-	106816403	106885733	AK007305	Mus musculus adult male testis cDNA, RIKEN full-length enriched library, clone:1700128A07 product:unclassifiable, full insert sequence.		uc007uyb.1
IAPLTR2_Mm-ERVK-LTR	chr14	107957125	107957550	+	90.7	5	Gene-Desert
IAPLTR2_Mm-ERVK-LTR	chr14	108432098	108432580	-	88.7	7	Downstream	880876	876625	Slitrk1	chr14	-	109309205	109313456	NM_199065	SLIT and NTRK-like protein 1 precursor	NM_199065	uc007uyc.1
IAPLTR1_Mm-ERVK-LTR	chr14	108568628	108569084	+	91.4	3.9	Downstream	744828	740577	Slitrk1	chr14	-	109309205	109313456	NM_199065	SLIT and NTRK-like protein 1 precursor	NM_199065	uc007uyc.1
IAPLTR1_Mm-ERVK-LTR	chr14	108573641	108574097	+	92.7	2.2	Downstream	739815	735564	Slitrk1	chr14	-	109309205	109313456	NM_199065	SLIT and NTRK-like protein 1 precursor	NM_199065	uc007uyc.1
IAPLTR2a-ERVK-LTR	chr14	108919418	108919823	-	90.8	6.1	Downstream	393633	389382	Slitrk1	chr14	-	109309205	109313456	NM_199065	SLIT and NTRK-like protein 1 precursor	NM_199065	uc007uyc.1
IAPLTR2_Mm-ERVK-LTR	chr14	109046820	109047220	-	85.8	4.2	Downstream	266236	261985	Slitrk1	chr14	-	109309205	109313456	NM_199065	SLIT and NTRK-like protein 1 precursor	NM_199065	uc007uyc.1
IAPLTR1_Mm-ERVK-LTR	chr14	109453941	109454311	+	89.8	6.3	Upstream	-140485	144736	Slitrk1	chr14	-	109309205	109313456	NM_199065	SLIT and NTRK-like protein 1 precursor	NM_199065	uc007uyc.1
IAPLTR1_Mm-ERVK-LTR	chr14	109458437	109458807	+	93.9	1.5	Upstream	-144981	149232	Slitrk1	chr14	-	109309205	109313456	NM_199065	SLIT and NTRK-like protein 1 precursor	NM_199065	uc007uyc.1
IAPLTR2_Mm-ERVK-LTR	chr14	109900111	109900640	+	86	7.6	Upstream	-586655	590906	Slitrk1	chr14	-	109309205	109313456	NM_199065	SLIT and NTRK-like protein 1 precursor	NM_199065	uc007uyc.1
IAPLTR2_Mm-ERVK-LTR	chr14	110361368	110361778	-	90.5	1.9	Downstream	792593	786021	Slitrk6	chr14	-	111147799	111154371	NM_175499	SLIT and NTRK-like protein 6 precursor	NM_175499	uc007uyd.2
IAPLTR2_Mm-ERVK-LTR	chr14	110363711	110364121	-	87	5	Downstream	790250	783678	Slitrk6	chr14	-	111147799	111154371	NM_175499	SLIT and NTRK-like protein 6 precursor	NM_175499	uc007uyd.2
IAPLTR1a_Mm-ERVK-LTR	chr14	110461064	110461417	+	92.8	1.4	Downstream	693307	686735	Slitrk6	chr14	-	111147799	111154371	NM_175499	SLIT and NTRK-like protein 6 precursor	NM_175499	uc007uyd.2
IAPLTR1a_Mm-ERVK-LTR	chr14	110478920	110479258	+	92.8	3.8	Downstream	675451	668879	Slitrk6	chr14	-	111147799	111154371	NM_175499	SLIT and NTRK-like protein 6 precursor	NM_175499	uc007uyd.2
IAPLTR1a_Mm-ERVK-LTR	chr14	110485651	110485989	+	95.9	2.6	Downstream	668720	662148	Slitrk6	chr14	-	111147799	111154371	NM_175499	SLIT and NTRK-like protein 6 precursor	NM_175499	uc007uyd.2
IAPLTR1a_Mm-ERVK-LTR	chr14	110755038	110755376	-	95.1	1	Downstream	398995	392423	Slitrk6	chr14	-	111147799	111154371	NM_175499	SLIT and NTRK-like protein 6 precursor	NM_175499	uc007uyd.2
IAPLTR1a_Mm-ERVK-LTR	chr14	110757329	110757651	-	95.3	1.6	Downstream	396720	390148	Slitrk6	chr14	-	111147799	111154371	NM_175499	SLIT and NTRK-like protein 6 precursor	NM_175499	uc007uyd.2
IAPLTR1a_Mm-ERVK-LTR	chr14	110761864	110762186	-	94.1	3	Downstream	392185	385613	Slitrk6	chr14	-	111147799	111154371	NM_175499	SLIT and NTRK-like protein 6 precursor	NM_175499	uc007uyd.2
IAPLTR1a_Mm-ERVK-LTR	chr14	111266980	111267306	-	91.5	5.9	Upstream	-112935	119507	Slitrk6	chr14	-	111147799	111154371	NM_175499	SLIT and NTRK-like protein 6 precursor	NM_175499	uc007uyd.2
IAPLTR2a-ERVK-LTR	chr14	111324613	111325025	+	86	12.2	Upstream	-170242	176814	Slitrk6	chr14	-	111147799	111154371	NM_175499	SLIT and NTRK-like protein 6 precursor	NM_175499	uc007uyd.2
IAPLTR2a-ERVK-LTR	chr14	111479713	111480102	-	89.7	2.2	Upstream	-325731	332303	Slitrk6	chr14	-	111147799	111154371	NM_175499	SLIT and NTRK-like protein 6 precursor	NM_175499	uc007uyd.2
IAPLTR2a-ERVK-LTR	chr14	111481982	111482371	-	76.8	5.3	Upstream	-328000	334572	Slitrk6	chr14	-	111147799	111154371	NM_175499	SLIT and NTRK-like protein 6 precursor	NM_175499	uc007uyd.2
IAPLTR2b-ERVK-LTR	chr14	111989542	111989863	+	89.2	3.5	Upstream	-84794	92815	Slitrk5	chr14	+	112074336	112082357	NM_198865	SLIT and NTRK-like protein 5 precursor	NM_198865	uc011zpr.1
IAPLTR2a-ERVK-LTR	chr14	112661913	112662309	+	85.6	6.6	Downstream	587577	579556	Slitrk5	chr14	+	112074336	112082357	NM_198865	SLIT and NTRK-like protein 5 precursor	NM_198865	uc011zpr.1
IAPLTR1a_Mm-ERVK-LTR	chr14	113026978	113027315	-	95.2	1.6	Downstream	952979	944958	Slitrk5	chr14	+	112074336	112082357	NM_198865	SLIT and NTRK-like protein 5 precursor	NM_198865	uc011zpr.1
IAPLTR1a_Mm-ERVK-LTR	chr14	113033724	113034061	-	92.6	4.3	Downstream	959725	951704	Slitrk5	chr14	+	112074336	112082357	NM_198865	SLIT and NTRK-like protein 5 precursor	NM_198865	uc011zpr.1
IAPLTR1a_Mm-ERVK-LTR	chr14	113424538	113424925	+	94.1	2.2	Gene-Desert
IAPLTR1_Mm-ERVK-LTR	chr14	113687317	113687713	+	90.3	5.7	Gene-Desert
IAPLTR1_Mm-ERVK-LTR	chr14	113692206	113692602	+	85.7	3.6	Gene-Desert
IAPLTR2_Mm-ERVK-LTR	chr14	113769845	113770237	+	91.8	4.6	Gene-Desert
IAPLTR2_Mm-ERVK-LTR	chr14	114077329	114077770	+	82.4	7.5	Upstream	-802305	802329	AB352403	chr14	+	114879634	114879658	AB352403	AB352403		uc011zps.1
IAPLTR2_Mm-ERVK-LTR	chr14	114079869	114080310	+	77.7	5.9	Upstream	-799765	799789	AB352403	chr14	+	114879634	114879658	AB352403	AB352403		uc011zps.1
IAPLTR2_Mm-ERVK-LTR	chr14	114587112	114587606	-	72.7	7	Upstream	-292028	292052	AB352403	chr14	+	114879634	114879658	AB352403	AB352403		uc011zps.1
IAPLTR2_Mm-ERVK-LTR	chr14	114589768	114590262	-	83.7	5.7	Upstream	-289372	289396	AB352403	chr14	+	114879634	114879658	AB352403	AB352403		uc011zps.1
IAPLTR1a_Mm-ERVK-LTR	chr14	114602849	114603187	-	94.2	3.1	Upstream	-276447	276471	AB352403	chr14	+	114879634	114879658	AB352403	AB352403		uc011zps.1
IAPLTR1a_Mm-ERVK-LTR	chr14	114609671	114610009	-	92.8	4.6	Upstream	-269625	269649	AB352403	chr14	+	114879634	114879658	AB352403	AB352403		uc011zps.1
IAPLTR1a_Mm-ERVK-LTR	chr14	114819535	114819873	-	95.1	1.5	Upstream	-59761	59785	AB352403	chr14	+	114879634	114879658	AB352403	AB352403		uc011zps.1
IAPLTR1a_Mm-ERVK-LTR	chr14	114823310	114823646	-	94.5	2.1	Upstream	-55988	56012	AB352403	chr14	+	114879634	114879658	AB352403	AB352403		uc011zps.1
IAPLTR1a_Mm-ERVK-LTR	chr14	114911848	114912186	+	95.6	1.2	Upstream	-531044	531128	Mir17	chr14	+	115442892	115442976	NR_029785	Mus musculus microRNA 17 (Mir17), microRNA.	NR_029785	uc011zpt.1
IAPLTR2_Mm-ERVK-LTR	chr14	114924223	114924673	+	88.9	6.1	Upstream	-518669	518753	Mir17	chr14	+	115442892	115442976	NR_029785	Mus musculus microRNA 17 (Mir17), microRNA.	NR_029785	uc011zpt.1
IAPLTR2_Mm-ERVK-LTR	chr14	116666585	116667076	-	93	2.9	Gene-body	1175640	257338	Gpc5	chr14	+	115491436	116924414	NM_175500	glypican-5 precursor	NM_175500	uc007uyi.2
IAPLTR1a_Mm-ERVK-LTR	chr14	117482419	117482753	-	90.8	4.8	Gene-body	158217	543667	Gpc6	chr14	+	117324536	118026420	AK032866	glypican-6 isoform 2	NM_011821	uc007uyj.1
IAPLTR1a_Mm-ERVK-LTR	chr14	117578198	117578546	+	93.3	3.8	Gene-body	253662	448222	Gpc6	chr14	+	117324536	118026420	AK032866	glypican-6 isoform 2	NM_011821	uc007uyj.1
IAPLTR1a_Mm-ERVK-LTR	chr14	117584446	117584794	+	95.1	1.3	Gene-body	259910	441974	Gpc6	chr14	+	117324536	118026420	AK032866	glypican-6 isoform 2	NM_011821	uc007uyj.1
IAPLTR2b-ERVK-LTR	chr14	118858792	118859096	-	90.3	6	Upstream	-222844	226641	Sox21	chr14	-	118632455	118636252	NM_177753	transcription factor SOX-21	NM_177753	uc007uyt.2
IAPLTR2_Mm-ERVK-LTR	chr14	119774764	119775203	-	89.7	2.2	Gene-body	237717	493834	Hs6st3	chr14	+	119537486	120269037	NM_015820	heparan-sulfate 6-O-sulfotransferase 3	NM_015820	uc007uzn.2
IAPLTR2_Mm-ERVK-LTR	chr14	119776945	119777384	-	90.9	3.6	Gene-body	239898	491653	Hs6st3	chr14	+	119537486	120269037	NM_015820	heparan-sulfate 6-O-sulfotransferase 3	NM_015820	uc007uzn.2
IAPLTR2_Mm-ERVK-LTR	chr14	119840704	119841135	-	90	2.2	Gene-body	303649	427902	Hs6st3	chr14	+	119537486	120269037	NM_015820	heparan-sulfate 6-O-sulfotransferase 3	NM_015820	uc007uzn.2
IAPLTR2_Mm-ERVK-LTR	chr14	119844048	119844479	-	91.1	4.8	Gene-body	306993	424558	Hs6st3	chr14	+	119537486	120269037	NM_015820	heparan-sulfate 6-O-sulfotransferase 3	NM_015820	uc007uzn.2
IAPLTR1a_Mm-ERVK-LTR	chr14	119877847	119878184	-	95.4	1.4	Gene-body	340698	390853	Hs6st3	chr14	+	119537486	120269037	NM_015820	heparan-sulfate 6-O-sulfotransferase 3	NM_015820	uc007uzn.2
IAPLTR1a_Mm-ERVK-LTR	chr14	119882426	119882763	-	93.5	4.2	Gene-body	345277	386274	Hs6st3	chr14	+	119537486	120269037	NM_015820	heparan-sulfate 6-O-sulfotransferase 3	NM_015820	uc007uzn.2
IAPLTR1_Mm-ERVK-LTR	chr14	120355304	120355813	-	91.7	2.6	Upstream	-319077	436685	Mbnl2	chr14	+	120674890	120792498	AK164372	muscleblind-like protein 2 isoform 2	NM_207515	uc007uzq.1
IAPLTR1_Mm-ERVK-LTR	chr14	120362240	120362630	-	94.2	3.2	Upstream	-312260	429868	Mbnl2	chr14	+	120674890	120792498	AK164372	muscleblind-like protein 2 isoform 2	NM_207515	uc007uzq.1
IAPLTR1a_Mm-ERVK-LTR	chr14	120835812	120836149	-	92.2	12.2	Upstream	-41533	70265	Rap2a	chr14	+	120877682	120906414	NM_029519	ras-related protein Rap-2a precursor	NM_029519	uc007uzx.1
IAPLTR2b-ERVK-LTR	chr14	120855775	120856085	+	91.6	3.9	Upstream	-21907	50639	Rap2a	chr14	+	120877682	120906414	NM_029519	ras-related protein Rap-2a precursor	NM_029519	uc007uzx.1
IAPLTR2b-ERVK-LTR	chr14	120856745	120857056	-	92.7	3.9	Upstream	-20626	49358	Rap2a	chr14	+	120877682	120906414	NM_029519	ras-related protein Rap-2a precursor	NM_029519	uc007uzx.1
IAPLTR2a-ERVK-LTR	chr14	121350698	121351058	+	94.5	2.2	Upstream	-84097	332250	Farp1	chr14	+	121434795	121682948	NM_134082	FERMRhoGEF (Arhgef) and pleckstrin domain	NM_134082	uc007vaa.1
IAPLTR2_Mm-ERVK-LTR	chr14	121788086	121788599	+	91.1	2.9	Upstream	-9634	102524	Stk24	chr14	-	121685562	121778452	NM_145465	serine/threonine-protein kinase 24	NM_145465	uc007vac.1
IAPLTR2a-ERVK-LTR	chr14	121918194	121918588	-	83.8	7.5	Gene-body	254	8864	AK029385	chr14	-	121909724	121918334	AK029385	Mus musculus 0 day neonate head cDNA, RIKEN full-length enriched library, clone:4833422M11 product:unclassifiable, full insert sequence.		uc007vaf.1
IAPLTR1a_Mm-ERVK-LTR	chr14	124031101	124031437	+	91.3	5.2	Upstream	-4735	355239	Nalcn	chr14	-	123675862	124026366	NM_177393	sodium leak channel non-selective protein	NM_177393	uc007vbq.1
IAPLTR1a_Mm-ERVK-LTR	chr14	124123682	124124020	+	91.5	6.3	Gene-body	64321	249619	Itgbl1	chr14	+	124059361	124373301	NM_145467	integrin beta-like protein 1 precursor	NM_145467	uc007vbu.2
IAPLTR1a_Mm-ERVK-LTR	chr14	124129173	124129511	+	95.7	1.2	Gene-body	69812	244128	Itgbl1	chr14	+	124059361	124373301	NM_145467	integrin beta-like protein 1 precursor	NM_145467	uc007vbu.2
IAPLTR1_Mm-ERVK-LTR	chr14	125090581	125091035	+	93.9	1.4	Upstream	-14232	713069	Fgf14	chr14	-	124377512	125076349	NM_207667	fibroblast growth factor 14 isoform b	NM_207667	uc007vbw.2
IAPLTR1a_Mm-ERVK-LTR	chr15	3115909	3116239	+	88.2	8.6	Upstream	-104857	114599	Sepp1	chr15	+	3220766	3230508	NM_001042613	selenoprotein P precursor	NM_001042613	uc007vby.1
IAPLTR1a_Mm-ERVK-LTR	chr15	3119946	3120276	+	94	1.7	Upstream	-100820	110562	Sepp1	chr15	+	3220766	3230508	NM_001042613	selenoprotein P precursor	NM_001042613	uc007vby.1
IAPLTR2a-ERVK-LTR	chr15	3779090	3779492	+	78.9	7.1	Upstream	-166948	186768	AK041537	chr15	+	3946038	3965858	AK041537	Mus musculus 3 days neonate thymus cDNA, RIKEN full-length enriched library, clone:A630020A06 product:unclassifiable, full insert sequence.		uc007vci.1
IAPLTR2_Mm-ERVK-LTR	chr15	4510087	4510546	-	87.4	8.9	Gene-body	185056	15033	Plcxd3	chr15	+	4325490	4525579	NM_177355	PI-PLC X domain-containing protein 3	NM_177355	uc007vcn.2
IAPLTR2a-ERVK-LTR	chr15	4784782	4784958	+	92.2	3.5	Upstream	-63954	127419	Heatr7b2	chr15	+	4848736	4912201	NM_001166066	HEAT repeat-containing protein 7B2	NM_001166066	uc011zqx.1
IAPLTR1_Mm-ERVK-LTR	chr15	4802040	4802436	-	93.6	1.8	Upstream	-46300	109765	Heatr7b2	chr15	+	4848736	4912201	NM_001166066	HEAT repeat-containing protein 7B2	NM_001166066	uc011zqx.1
IAPLTR1_Mm-ERVK-LTR	chr15	4808821	4809217	-	93.4	3.5	Upstream	-39519	102984	Heatr7b2	chr15	+	4848736	4912201	NM_001166066	HEAT repeat-containing protein 7B2	NM_001166066	uc011zqx.1
IAPLTR1a_Mm-ERVK-LTR	chr15	5335118	5335467	+	89.6	2.7	Upstream	-111147	209866	BC023070	chr15	+	5446265	5544984	BC023070	Mus musculus 6 days neonate head cDNA, RIKEN full-length enriched library, clone:5430437J10 product:unclassifiable, full insert sequence.		uc007vda.1
IAPLTR2a-ERVK-LTR	chr15	6755354	6755749	-	88.8	2.4	Upstream	-151446	201409	AK133228	chr15	-	6554340	6604303	AK133228	Mus musculus adult male testis cDNA, RIKEN full-length enriched library, clone:4932419C06 product:unclassifiable, full insert sequence.		uc007vdl.1
IAPLTR2a-ERVK-LTR	chr15	6757524	6757919	-	87.8	5.1	Upstream	-153616	203579	AK133228	chr15	-	6554340	6604303	AK133228	Mus musculus adult male testis cDNA, RIKEN full-length enriched library, clone:4932419C06 product:unclassifiable, full insert sequence.		uc007vdl.1
IAPLTR1a_Mm-ERVK-LTR	chr15	7860877	7861216	+	94.6	2.8	Gene-body	188332	37823	Wdr70	chr15	-	7823054	8049209	NM_001081402	WD repeat-containing protein 70	NM_001081402	uc007veg.1
IAPLTR1a_Mm-ERVK-LTR	chr15	7867663	7868002	+	94.8	1.1	Gene-body	181546	44609	Wdr70	chr15	-	7823054	8049209	NM_001081402	WD repeat-containing protein 70	NM_001081402	uc007veg.1
IAPLTR2_Mm-ERVK-LTR	chr15	8498038	8498514	-	89	4.5	Upstream	-83229	209640	Nipbl	chr15	-	8288874	8415285	AK132654	nipped-B-like protein isoform B	NM_201232	uc007veu.1
IAPLTR2a-ERVK-LTR	chr15	8928915	8929296	+	86.2	6.3	Gene-body	10797	68167	Ranbp3l	chr15	+	8918118	8997082	NM_198024	ran-binding protein 3-like	NM_198024	uc007vfb.1
IAPLTR2a-ERVK-LTR	chr15	9428918	9429321	+	91.2	5.9	Upstream	-343738	387177	Skp2	chr15	-	9041741	9085180	AK006221	S-phase kinase-associated protein 2 isoform a	NM_013787	uc007vfh.1
IAPLTR2a-ERVK-LTR	chr15	9432309	9432710	+	90.8	1.6	Upstream	-347129	390568	Skp2	chr15	-	9041741	9085180	AK006221	S-phase kinase-associated protein 2 isoform a	NM_013787	uc007vfh.1
IAPLTR1_Mm-ERVK-LTR	chr15	9743066	9743486	-	93.8	3.8	Upstream	-64925	150996	Spef2	chr15	-	9592490	9678561	NM_177123	sperm flagellar protein 2	NM_177123	uc007vfq.1
IAPLTR2_Mm-ERVK-LTR	chr15	10298000	10298420	-	92	4	Gene-body	10087	41073	Agxt2	chr15	+	10288333	10339493	NM_001031851	alanine--glyoxylate aminotransferase 2,	NM_001031851	uc007vfz.1
IAPLTR1_Mm-ERVK-LTR	chr15	11985685	11986107	-	92.6	1.8	Upstream	-60345	75014	Sub1	chr15	-	11911093	11925762	NM_011294	activated RNA polymerase II transcriptional	NM_011294	uc007vhj.1
IAPLTR1_Mm-ERVK-LTR	chr15	11992426	11992848	-	94.9	3.6	Upstream	-54757	122357	Zfr	chr15	+	12047605	12115205	NM_011767	zinc finger RNA-binding protein	NM_011767	uc007vhk.2
IAPLTR2b-ERVK-LTR	chr15	14636366	14636712	-	89.3	6	Gene-Desert
IAPLTR2_Mm-ERVK-LTR	chr15	14661127	14661557	+	93.4	1.5	Gene-Desert
IAPLTR2_Mm-ERVK-LTR	chr15	14668201	14668717	-	84.1	5.3	Gene-Desert
IAPLTR2_Mm-ERVK-LTR	chr15	15030612	15031078	+	82	7.3	Gene-Desert
IAPLTR2b-ERVK-LTR	chr15	15611101	15611436	+	85.9	8.3	Gene-Desert
IAPLTR2_Mm-ERVK-LTR	chr15	15901606	15902019	-	81.8	6.5	Upstream	-805836	884513	Cdh9	chr15	+	16707855	16786532	NM_009869	cadherin-9	NM_009869	uc011zro.1
IAPLTR2_Mm-ERVK-LTR	chr15	16386632	16387098	-	86.7	10	Upstream	-320757	399434	Cdh9	chr15	+	16707855	16786532	NM_009869	cadherin-9	NM_009869	uc011zro.1
IAPLTR2_Mm-ERVK-LTR	chr15	16541730	16542145	+	88.5	6.6	Upstream	-166125	244802	Cdh9	chr15	+	16707855	16786532	NM_009869	cadherin-9	NM_009869	uc011zro.1
IAPLTR2_Mm-ERVK-LTR	chr15	16544150	16544574	+	93	1.7	Upstream	-163705	242382	Cdh9	chr15	+	16707855	16786532	NM_009869	cadherin-9	NM_009869	uc011zro.1
IAPLTR1a_Mm-ERVK-LTR	chr15	17086649	17086986	-	93.5	2.1	Downstream	379131	300454	Cdh9	chr15	+	16707855	16786532	NM_009869	cadherin-9	NM_009869	uc011zro.1
IAPLTR1a_Mm-ERVK-LTR	chr15	17093387	17093724	-	91.6	5.5	Downstream	385869	307192	Cdh9	chr15	+	16707855	16786532	NM_009869	cadherin-9	NM_009869	uc011zro.1
IAPLTR2_Mm-ERVK-LTR	chr15	17502148	17502554	+	87.6	3.9	Downstream	797234	505743	AK132982	chr15	-	18007891	18299382	AK132982	Mus musculus adult male testis cDNA, RIKEN full-length enriched library, clone:4921515E04 product:unclassifiable, full insert sequence.		uc007vih.1
IAPLTR1a_Mm-ERVK-LTR	chr15	17507532	17507863	-	91.9	5.5	Downstream	791519	500028	AK132982	chr15	-	18007891	18299382	AK132982	Mus musculus adult male testis cDNA, RIKEN full-length enriched library, clone:4921515E04 product:unclassifiable, full insert sequence.		uc007vih.1
IAPLTR2_Mm-ERVK-LTR	chr15	17510913	17511277	+	87.4	2.8	Downstream	788469	496978	AK132982	chr15	-	18007891	18299382	AK132982	Mus musculus adult male testis cDNA, RIKEN full-length enriched library, clone:4921515E04 product:unclassifiable, full insert sequence.		uc007vih.1
IAPLTR2b-ERVK-LTR	chr15	17976033	17976337	+	91.3	5.5	Upstream	-772668	856831	AK048368	chr15	+	18748701	18832864	AK048368	Mus musculus transmembrane glycoprotein cadherin-10 mRNA, complete cds.		uc007vii.1
IAPLTR1a_Mm-ERVK-LTR	chr15	18983116	18983450	+	93.5	2	Upstream	-683734	975225	AK132982	chr15	-	18007891	18299382	AK132982	Mus musculus adult male testis cDNA, RIKEN full-length enriched library, clone:4921515E04 product:unclassifiable, full insert sequence.		uc007vih.1
IAPLTR2_Mm-ERVK-LTR	chr15	19351375	19351768	-	89.8	4.7	Downstream	415034	407779	Cdh10	chr15	+	18936734	18943989	BC055808	cadherin-10 precursor	NM_009865	uc007vim.1
IAPLTR2_Mm-ERVK-LTR	chr15	20084464	20084891	-	85.6	2.9	Upstream	-294053	824804	AK084059	chr15	+	20378944	20909695	AK084059	Mus musculus 12 days embryo spinal ganglion cDNA, RIKEN full-length enriched library, clone:D130080K17 product:unclassifiable, full insert sequence.		uc007vin.1
IAPLTR1_Mm-ERVK-LTR	chr15	20902609	20902962	-	92.4	2.6	Gene-body	524018	6733	AK084059	chr15	+	20378944	20909695	AK084059	Mus musculus 12 days embryo spinal ganglion cDNA, RIKEN full-length enriched library, clone:D130080K17 product:unclassifiable, full insert sequence.		uc007vin.1
IAPLTR2b-ERVK-LTR	chr15	21494967	21495301	-	90.6	5.2	Gene-body	454095	23987	Cdh12	chr15	+	21041206	21519288	NM_001008420	cadherin-12 precursor	NM_001008420	uc007vip.1
IAPLTR2_Mm-ERVK-LTR	chr15	21649240	21649663	+	91	4.9	Upstream	-829536	1663485	Cdh18	chr15	+	22478776	23312725	AK045672	cadherin 18	NM_001081299	uc007viq.1
IAPLTR2_Mm-ERVK-LTR	chr15	21651592	21652015	+	89.1	2	Upstream	-827184	1661133	Cdh18	chr15	+	22478776	23312725	AK045672	cadherin 18	NM_001081299	uc007viq.1
IAPLTR2_Mm-ERVK-LTR	chr15	21847390	21847830	-	94.9	1.8	Upstream	-630946	1464895	Cdh18	chr15	+	22478776	23312725	AK045672	cadherin 18	NM_001081299	uc007viq.1
IAPLTR2a-ERVK-LTR	chr15	21942215	21942610	-	90.7	6.7	Upstream	-536166	1370115	Cdh18	chr15	+	22478776	23312725	AK045672	cadherin 18	NM_001081299	uc007viq.1
IAPLTR2a-ERVK-LTR	chr15	21985144	21985538	-	88.5	4.1	Upstream	-493238	1327187	Cdh18	chr15	+	22478776	23312725	AK045672	cadherin 18	NM_001081299	uc007viq.1
IAPLTR2b-ERVK-LTR	chr15	22292442	22292753	-	75.4	6.1	Upstream	-186023	1019972	Cdh18	chr15	+	22478776	23312725	AK045672	cadherin 18	NM_001081299	uc007viq.1
IAPLTR1_Mm-ERVK-LTR	chr15	22681247	22681586	+	90.6	3.3	Gene-body	202471	631478	Cdh18	chr15	+	22478776	23312725	AK045672	cadherin 18	NM_001081299	uc007viq.1
IAPLTR1_Mm-ERVK-LTR	chr15	22686115	22686454	+	93.7	1.9	Gene-body	207339	626610	Cdh18	chr15	+	22478776	23312725	AK045672	cadherin 18	NM_001081299	uc007viq.1
IAPLTR1_Mm-ERVK-LTR	chr15	23170137	23170489	-	91.5	3.4	Gene-body	204272	205680	Cdh18	chr15	+	22966217	23376169	AK137430	cadherin 18	NM_001081299	uc007vir.1
IAPLTR1_Mm-ERVK-LTR	chr15	23176867	23177219	-	93.4	3.2	Gene-body	211002	198950	Cdh18	chr15	+	22966217	23376169	AK137430	cadherin 18	NM_001081299	uc007vir.1
IAPLTR2a-ERVK-LTR	chr15	23888104	23888454	+	89.6	5.7	Downstream	921887	483931	Cdh18	chr15	+	22966217	23404173	NM_001081299	cadherin 18	NM_001081299	uc007vis.1
IAPLTR2a-ERVK-LTR	chr15	23891149	23891503	+	89.3	4.9	Downstream	924932	486976	Cdh18	chr15	+	22966217	23404173	NM_001081299	cadherin 18	NM_001081299	uc007vis.1
IAPLTR2b-ERVK-LTR	chr15	24067985	24068314	-	87.3	9.7	Downstream	888799	865572	AK033069	chr15	-	24933886	24957113	AK033069	Mus musculus adult male corpus striatum cDNA, RIKEN full-length enriched library, clone:7630402I05 product:unclassifiable, full insert sequence.		uc007viu.1
IAPLTR2b-ERVK-LTR	chr15	24208000	24208322	-	88.8	7.2	Downstream	748791	725564	AK033069	chr15	-	24933886	24957113	AK033069	Mus musculus adult male corpus striatum cDNA, RIKEN full-length enriched library, clone:7630402I05 product:unclassifiable, full insert sequence.		uc007viu.1
IAPLTR2a-ERVK-LTR	chr15	24255197	24255549	+	88.5	2.6	Downstream	701916	678689	AK033069	chr15	-	24933886	24957113	AK033069	Mus musculus adult male corpus striatum cDNA, RIKEN full-length enriched library, clone:7630402I05 product:unclassifiable, full insert sequence.		uc007viu.1
IAPLTR2_Mm-ERVK-LTR	chr15	24325912	24326343	-	80.7	6.2	Downstream	630770	607543	AK033069	chr15	-	24933886	24957113	AK033069	Mus musculus adult male corpus striatum cDNA, RIKEN full-length enriched library, clone:7630402I05 product:unclassifiable, full insert sequence.		uc007viu.1
IAPLTR1a_Mm-ERVK-LTR	chr15	24981242	24981564	+	93	4.5	Upstream	-24129	69868	AK083927	chr15	-	24911374	24957113	AK083927	Mus musculus adult male corpus striatum cDNA, RIKEN full-length enriched library, clone:7630402I05 product:unclassifiable, full insert sequence.		uc007vit.1
IAPLTR2_Mm-ERVK-LTR	chr15	25054377	25054916	+	82.4	8.8	Upstream	-97264	143003	AK083927	chr15	-	24911374	24957113	AK083927	Mus musculus adult male corpus striatum cDNA, RIKEN full-length enriched library, clone:7630402I05 product:unclassifiable, full insert sequence.		uc007vit.1
IAPLTR2a-ERVK-LTR	chr15	25456563	25456922	-	88	8.3	Upstream	-95382	174783	myo 10	chr15	+	25552304	25631705	AK089482	Mus musculus partial mRNA for myosin X (myo 10 gene).		uc007vja.1
IAPLTR1a_Mm-ERVK-LTR	chr15	26834803	26835140	-	93.3	2.1	Upstream	-9821	364927	Fbxl7	chr15	-	26470213	26825319	NM_176959	F-box/LRR-repeat protein 7	NM_176959	uc007vjn.1
IAPLTR1a_Mm-ERVK-LTR	chr15	26839304	26839641	-	93.7	2.9	Upstream	-14322	369428	Fbxl7	chr15	-	26470213	26825319	NM_176959	F-box/LRR-repeat protein 7	NM_176959	uc007vjn.1
IAPLTR1a_Mm-ERVK-LTR	chr15	27215914	27216271	-	91.8	1.7	Gene-body	40395	30227	Mir297-1	chr15	+	27175876	27246498	NR_029647	Mus musculus microRNA 297-1 (Mir297-1), microRNA.	NR_029647	uc011zrr.1
IAPLTR1a_Mm-ERVK-LTR	chr15	27313889	27314226	-	94.9	2.1	Upstream	-82205	210436	Ank	chr15	+	27396431	27524662	NM_020332	progressive ankylosis protein	NM_020332	uc007vjo.2
IAPLTR1a_Mm-ERVK-LTR	chr15	27319613	27319950	-	94.1	3.7	Upstream	-76481	204712	Ank	chr15	+	27396431	27524662	NM_020332	progressive ankylosis protein	NM_020332	uc007vjo.2
IAPLTR2a-ERVK-LTR	chr15	29060581	29060967	+	82.1	12.7	Downstream	927061	658781	Dnahc5	chr15	+	28133520	28401800	NM_133365	dynein heavy chain 5, axonemal	NM_133365	uc007vjy.1
IAPLTR2_Mm-ERVK-LTR	chr15	29061009	29061395	-	92.6	1.6	Downstream	927875	659595	Dnahc5	chr15	+	28133520	28401800	NM_133365	dynein heavy chain 5, axonemal	NM_133365	uc007vjy.1
IAPLTR2_Mm-ERVK-LTR	chr15	29063248	29063675	-	86.9	8.4	Downstream	930155	661875	Dnahc5	chr15	+	28133520	28401800	NM_133365	dynein heavy chain 5, axonemal	NM_133365	uc007vjy.1
IAPLTR2_Mm-ERVK-LTR	chr15	29260974	29261459	-	84.3	5.2	Upstream	-840888	1697639	Ctnnd2	chr15	+	30102347	30959098	NM_008729	catenin delta-2	NM_008729	uc007vjz.1
IAPLTR1a_Mm-ERVK-LTR	chr15	29350923	29351260	-	87.9	5.8	Upstream	-751087	1607838	Ctnnd2	chr15	+	30102347	30959098	NM_008729	catenin delta-2	NM_008729	uc007vjz.1
IAPLTR2a-ERVK-LTR	chr15	29864117	29864530	+	91.3	3.8	Upstream	-238230	1094981	Ctnnd2	chr15	+	30102347	30959098	NM_008729	catenin delta-2	NM_008729	uc007vjz.1
IAPLTR2a-ERVK-LTR	chr15	32713728	32714137	-	93.2	1.4	Upstream	-11230	26967	AK029646	chr15	-	32687170	32702907	AK029646	Mus musculus adult male testis cDNA, RIKEN full-length enriched library, clone:4930421K12 product:matrin 3, pseudogene 1, full insert sequence.		uc007vkw.1
IAPLTR2_Mm-ERVK-LTR	chr15	32716005	32716417	-	90.7	3.5	Upstream	-13510	29247	AK029646	chr15	-	32687170	32702907	AK029646	Mus musculus adult male testis cDNA, RIKEN full-length enriched library, clone:4930421K12 product:matrin 3, pseudogene 1, full insert sequence.		uc007vkw.1
IAPLTR2a-ERVK-LTR	chr15	33588767	33589180	-	90.1	3	Upstream	-172022	174928	AK166895	chr15	+	33761202	33764108	AK166895	Mus musculus blastocyst blastocyst cDNA, RIKEN full-length enriched library, clone:I1C0002O22 product:hypothetical protein, full insert sequence.		uc007vle.1
IAPLTR2_Mm-ERVK-LTR	chr15	33743872	33744374	-	67.3	3.2	Upstream	-16828	19734	AK166895	chr15	+	33761202	33764108	AK166895	Mus musculus blastocyst blastocyst cDNA, RIKEN full-length enriched library, clone:I1C0002O22 product:hypothetical protein, full insert sequence.		uc007vle.1
IAPLTR2_Mm-ERVK-LTR	chr15	33746397	33746877	-	83.2	6.7	Upstream	-14325	17231	AK166895	chr15	+	33761202	33764108	AK166895	Mus musculus blastocyst blastocyst cDNA, RIKEN full-length enriched library, clone:I1C0002O22 product:hypothetical protein, full insert sequence.		uc007vle.1
IAPLTR2_Mm-ERVK-LTR	chr15	34131103	34131557	-	89.9	4.8	Upstream	-36223	82493	Laptm4b	chr15	+	34167780	34214050	NM_033521	lysosomal-associated transmembrane protein 4B	NM_033521	uc007vlj.1
IAPLTR2_Mm-ERVK-LTR	chr15	34156363	34156839	-	88.3	2.4	Upstream	-10941	57211	Laptm4b	chr15	+	34167780	34214050	NM_033521	lysosomal-associated transmembrane protein 4B	NM_033521	uc007vlj.1
IAPLTR2b-ERVK-LTR	chr15	34852537	34852855	-	93	4.3	Gene-body	232706	47602	Stk3	chr15	-	34805253	35085561	NM_019635	serine/threonine-protein kinase 3	NM_019635	uc007vlz.1
IAPLTR1_Mm-ERVK-LTR	chr15	36925320	36925704	-	92.1	1.6	Upstream	-11573	47068	AK144984	chr15	+	36937277	36972772	AK144984	Mus musculus 0 day neonate eyeball cDNA, RIKEN full-length enriched library, clone:E130216K04 product:unclassifiable, full insert sequence.		uc007vnc.1
IAPLTR1_Mm-ERVK-LTR	chr15	36926727	36927113	-	95.2	4.1	Gene-body	10044	332	Zfp706	chr15	-	36926781	36937157	NM_026521	zinc finger protein 706	NM_026521	uc007vnb.1
IAPLTR1_Mm-ERVK-LTR	chr15	37021795	37022211	-	91.8	2.4	Upstream	-85054	95430	Zfp706	chr15	-	36926781	36937157	NM_026521	zinc finger protein 706	NM_026521	uc007vnb.1
IAPLTR1_Mm-ERVK-LTR	chr15	37026762	37027178	-	92.9	3.2	Upstream	-90021	100397	Zfp706	chr15	-	36926781	36937157	NM_026521	zinc finger protein 706	NM_026521	uc007vnb.1
IAPLTR2b-ERVK-LTR	chr15	37807435	37807769	+	94.2	4.3	Upstream	-85252	511506	Ncald	chr15	-	37295929	37722183	NM_134094	neurocalcin-delta	NM_134094	uc007vni.2
IAPLTR2b-ERVK-LTR	chr15	37810926	37811260	+	77.5	4.8	Upstream	-88743	514997	Ncald	chr15	-	37295929	37722183	NM_134094	neurocalcin-delta	NM_134094	uc007vni.2
IAPLTR2_Mm-ERVK-LTR	chr15	38392180	38392616	-	93.5	1.5	Upstream	-162154	168449	Klf10	chr15	-	38224167	38230462	NM_013692	Krueppel-like factor 10	NM_013692	uc007vnr.1
IAPLTR2_Mm-ERVK-LTR	chr15	38394341	38394761	-	89.5	5.5	Upstream	-164299	170594	Klf10	chr15	-	38224167	38230462	NM_013692	Krueppel-like factor 10	NM_013692	uc007vnr.1
IAPLTR1a_Mm-ERVK-LTR	chr15	38408547	38408900	+	95.7	1.9	Upstream	-178085	184380	Klf10	chr15	-	38224167	38230462	NM_013692	Krueppel-like factor 10	NM_013692	uc007vnr.1
IAPLTR1a_Mm-ERVK-LTR	chr15	38412576	38412929	+	95.7	1.4	Upstream	-179082	209623	Atp6v1c1	chr15	+	38591658	38622199	NM_025494	V-type proton ATPase subunit C 1	NM_025494	uc007vnv.2
IAPLTR2b-ERVK-LTR	chr15	38546610	38546927	+	81.2	5.2	Upstream	-45048	75589	Atp6v1c1	chr15	+	38591658	38622199	NM_025494	V-type proton ATPase subunit C 1	NM_025494	uc007vnv.2
IAPLTR2_Mm-ERVK-LTR	chr15	38552131	38552596	-	90.4	5.3	Upstream	-39062	69603	Atp6v1c1	chr15	+	38591658	38622199	NM_025494	V-type proton ATPase subunit C 1	NM_025494	uc007vnv.2
IAPLTR1_Mm-ERVK-LTR	chr15	39009453	39009803	+	83.2	3.6	Upstream	-20424	504033	Rims2	chr15	+	39029877	39513486	NM_053271	regulating synaptic membrane exocytosis protein	NM_053271	uc007vod.1
IAPLTR1a_Mm-ERVK-LTR	chr15	39167249	39167583	-	91.6	2.2	Gene-body	137706	345903	Rims2	chr15	+	39029877	39513486	NM_053271	regulating synaptic membrane exocytosis protein	NM_053271	uc007vod.1
IAPLTR1a_Mm-ERVK-LTR	chr15	39545513	39545847	+	90.7	6.5	Upstream	-31964	46967	Tm7sf4	chr15	+	39577477	39592480	NM_029422	transmembrane 7 superfamily member 4	NM_029422	uc007voi.1
IAPLTR1a_Mm-ERVK-LTR	chr15	39549725	39550059	+	93.8	1.2	Upstream	-27752	42755	Tm7sf4	chr15	+	39577477	39592480	NM_029422	transmembrane 7 superfamily member 4	NM_029422	uc007voi.1
IAPLTR1_Mm-ERVK-LTR	chr15	43167074	43167445	+	93.6	2.1	Upstream	-52792	85489	Eif3e	chr15	-	43081585	43114282	NM_008388	eukaryotic translation initiation factor 3	NM_008388	uc007vpk.1
IAPLTR1a_Mm-ERVK-LTR	chr15	43295702	43296039	+	90.9	5.9	Gene-body	12880	33214	AK148391	chr15	-	43262488	43308582	AK148391	Mus musculus B16 F10Y cells cDNA, RIKEN full-length enriched library, clone:G370126I09 product:hypothetical protein, full insert sequence.		uc007vpl.1
IAPLTR2a-ERVK-LTR	chr15	43716070	43716492	+	92.3	2.4	Upstream	-14495	17830	Tmem74	chr15	-	43698240	43701575	NM_175502	transmembrane protein 74	NM_175502	uc007vpn.1
IAPLTR1_Mm-ERVK-LTR	chr15	44485830	44486182	+	96	2	Upstream	-97995	229601	A930017M01Rik	chr15	+	44583825	44715431	AK080719	SubName: Full=Putative uncharacterized protein;		uc007vqi.1
IAPLTR1_Mm-ERVK-LTR	chr15	44490232	44490584	+	94.2	2	Upstream	-93593	225199	A930017M01Rik	chr15	+	44583825	44715431	AK080719	SubName: Full=Putative uncharacterized protein;		uc007vqi.1
IAPLTR1a_Mm-ERVK-LTR	chr15	44554667	44555004	+	93.9	3.1	Gene-body	24796	51265	Sybu	chr15	-	44503402	44579463	AK029072	syntabulin isoform C	NM_178765	uc007vqc.1
IAPLTR1a_Mm-ERVK-LTR	chr15	44559205	44559542	+	95.5	1.5	Gene-body	20258	55803	Sybu	chr15	-	44503402	44579463	AK029072	syntabulin isoform C	NM_178765	uc007vqc.1
IAPLTR2_Mm-ERVK-LTR	chr15	45026056	45026465	-	88.7	4.5	Upstream	-79985	88636	Kcnv1	chr15	-	44937829	44946480	NM_026200	potassium voltage-gated channel subfamily V	NM_026200	uc007vql.2
IAPLTR2_Mm-ERVK-LTR	chr15	45738949	45739364	+	89.3	4.2	Upstream	-417155	466496	AK006231	chr15	+	46156104	46205445	AK006231	Mus musculus adult male testis cDNA, RIKEN full-length enriched library, clone:1700022A22 product:RIKEN cDNA 1700022A22 gene, full insert sequence.		uc007vqn.1
IAPLTR2_Mm-ERVK-LTR	chr15	45751071	45751556	+	84.2	6.5	Upstream	-405033	454374	AK006231	chr15	+	46156104	46205445	AK006231	Mus musculus adult male testis cDNA, RIKEN full-length enriched library, clone:1700022A22 product:RIKEN cDNA 1700022A22 gene, full insert sequence.		uc007vqn.1
IAPLTR1a_Mm-ERVK-LTR	chr15	46333842	46334176	+	86.1	8.6	Upstream	-6117	66431	AK015877	chr15	-	46267411	46327725	AK015877	Mus musculus adult male testis cDNA, RIKEN full-length enriched library, clone:4921524H24 product:unclassifiable, full insert sequence.		uc007vqp.1
IAPLTR1a_Mm-ERVK-LTR	chr15	46337884	46338218	+	93.3	1.4	Upstream	-10159	70473	AK015877	chr15	-	46267411	46327725	AK015877	Mus musculus adult male testis cDNA, RIKEN full-length enriched library, clone:4921524H24 product:unclassifiable, full insert sequence.		uc007vqp.1
IAPLTR1a_Mm-ERVK-LTR	chr15	46394196	46394532	-	95.8	1.6	Upstream	-66807	127121	AK015877	chr15	-	46267411	46327725	AK015877	Mus musculus adult male testis cDNA, RIKEN full-length enriched library, clone:4921524H24 product:unclassifiable, full insert sequence.		uc007vqp.1
IAPLTR1a_Mm-ERVK-LTR	chr15	46398067	46398406	-	92.4	4.1	Upstream	-70681	130995	AK015877	chr15	-	46267411	46327725	AK015877	Mus musculus adult male testis cDNA, RIKEN full-length enriched library, clone:4921524H24 product:unclassifiable, full insert sequence.		uc007vqp.1
IAPLTR2b-ERVK-LTR	chr15	46537858	46538184	+	87.4	5.4	Upstream	-210133	270447	AK015877	chr15	-	46267411	46327725	AK015877	Mus musculus adult male testis cDNA, RIKEN full-length enriched library, clone:4921524H24 product:unclassifiable, full insert sequence.		uc007vqp.1
IAPLTR2b-ERVK-LTR	chr15	46543080	46543384	+	89.1	3.5	Upstream	-215355	275669	AK015877	chr15	-	46267411	46327725	AK015877	Mus musculus adult male testis cDNA, RIKEN full-length enriched library, clone:4921524H24 product:unclassifiable, full insert sequence.		uc007vqp.1
IAPLTR1a_Mm-ERVK-LTR	chr15	46738812	46739161	+	88.9	3.9	Upstream	-411087	471401	AK015877	chr15	-	46267411	46327725	AK015877	Mus musculus adult male testis cDNA, RIKEN full-length enriched library, clone:4921524H24 product:unclassifiable, full insert sequence.		uc007vqp.1
IAPLTR1a_Mm-ERVK-LTR	chr15	47188057	47188392	+	91.9	5.7	Upstream	-860332	920646	AK015877	chr15	-	46267411	46327725	AK015877	Mus musculus adult male testis cDNA, RIKEN full-length enriched library, clone:4921524H24 product:unclassifiable, full insert sequence.		uc007vqp.1
IAPLTR1a_Mm-ERVK-LTR	chr15	47194918	47195254	+	94.4	1.3	Upstream	-867193	927507	AK015877	chr15	-	46267411	46327725	AK015877	Mus musculus adult male testis cDNA, RIKEN full-length enriched library, clone:4921524H24 product:unclassifiable, full insert sequence.		uc007vqp.1
IAPLTR1_Mm-ERVK-LTR	chr15	49154179	49154546	+	92.3	3.6	Upstream	-530644	1741996	Csmd3	chr15	-	47412183	48623535	NM_001081391	CUB and sushi domain-containing protein 3	NM_001081391	uc007vqu.2
IAPLTR1_Mm-ERVK-LTR	chr15	49158402	49158769	+	94.2	2	Upstream	-534867	1746219	Csmd3	chr15	-	47412183	48623535	NM_001081391	CUB and sushi domain-containing protein 3	NM_001081391	uc007vqu.2
IAPLTR2_Mm-ERVK-LTR	chr15	49565226	49565636	-	85.8	1.9	Upstream	-942101	2153453	Csmd3	chr15	-	47412183	48623535	NM_001081391	CUB and sushi domain-containing protein 3	NM_001081391	uc007vqu.2
IAPLTR2a-ERVK-LTR	chr15	49569006	49569378	-	90.8	5.1	Upstream	-945843	2157195	Csmd3	chr15	-	47412183	48623535	NM_001081391	CUB and sushi domain-containing protein 3	NM_001081391	uc007vqu.2
IAPLTR2a-ERVK-LTR	chr15	50253236	50253650	-	88.9	8.5	Downstream	405417	397394	Trps1	chr15	-	50651044	50659067	AK036590	SubName: Full=Putative uncharacterized protein;		uc007vra.1
IAPLTR1a_Mm-ERVK-LTR	chr15	50463572	50463921	+	91.5	1.7	Downstream	195495	187472	Trps1	chr15	-	50651044	50659067	AK036590	SubName: Full=Putative uncharacterized protein;		uc007vra.1
IAPLTR2_Mm-ERVK-LTR	chr15	51913504	51913878	+	92.3	4	Upstream	-90198	119355	Rad21	chr15	-	51794149	51823306	NM_009009	double-strand-break repair protein rad21	NM_009009	uc007vrd.2
IAPLTR2_Mm-ERVK-LTR	chr15	51915875	51916355	+	86.6	2.4	Upstream	-92569	121726	Rad21	chr15	-	51794149	51823306	NM_009009	double-strand-break repair protein rad21	NM_009009	uc007vrd.2
IAPLTR1_Mm-ERVK-LTR	chr15	52870892	52871274	+	93.4	4.1	Downstream	306846	28925	Ext1	chr15	-	52899817	53177738	NM_010162	exostosin-1	NM_010162	uc007vrh.1
IAPLTR1_Mm-ERVK-LTR	chr15	52875305	52875687	+	92.3	1.9	Downstream	302433	24512	Ext1	chr15	-	52899817	53177738	NM_010162	exostosin-1	NM_010162	uc007vrh.1
IAPLTR1_Mm-ERVK-LTR	chr15	54012386	54012758	-	89.4	2.9	Upstream	-229570	285155	Colec10	chr15	+	54242328	54297913	NM_173422	collectin-10 precursor	NM_173422	uc007vrl.1
IAPLTR1_Mm-ERVK-LTR	chr15	54019141	54019513	-	92.7	5	Upstream	-222815	278400	Colec10	chr15	+	54242328	54297913	NM_173422	collectin-10 precursor	NM_173422	uc007vrl.1
IAPLTR2a-ERVK-LTR	chr15	56290456	56290823	+	87.4	4.7	Upstream	-231042	235559	Has2as	chr15	+	56521498	56526015	NR_002874	Mus musculus HAS2 antisense RNA (non-protein coding) (Has2as), non-coding RNA.	NR_002874	uc007vsm.1
IAPLTR2a-ERVK-LTR	chr15	56292895	56293278	+	88.2	2.2	Upstream	-228603	233120	Has2as	chr15	+	56521498	56526015	NR_002874	Mus musculus HAS2 antisense RNA (non-protein coding) (Has2as), non-coding RNA.	NR_002874	uc007vsm.1
IAPLTR2_Mm-ERVK-LTR	chr15	56634484	56634976	-	93.1	1.5	Upstream	-108875	137795	Has2	chr15	-	56497181	56526101	NM_008216	hyaluronan synthase 2	NM_008216	uc007vsl.2
IAPLTR2_Mm-ERVK-LTR	chr15	56636757	56637193	-	92.4	4	Upstream	-111092	140012	Has2	chr15	-	56497181	56526101	NM_008216	hyaluronan synthase 2	NM_008216	uc007vsl.2
IAPLTR2a-ERVK-LTR	chr15	57733819	57734214	+	90.2	2	Upstream	-9846	32763	Derl1	chr15	-	57701056	57723973	NM_024207	derlin-1	NM_024207	uc007vsq.1
IAPLTR2_Mm-ERVK-LTR	chr15	64542585	64543050	+	88.3	5.3	Gene-body	211273	11989	Adcy8	chr15	-	64530596	64753858	NM_009623	adenylate cyclase type 8	NM_009623	uc007vzo.1
IAPLTR2_Mm-ERVK-LTR	chr15	65404180	65404604	+	86.2	11.2	Upstream	-214422	218733	KIAA0143	chr15	+	65618602	65622913	AK039937	Mus musculus KIAA0143 mRNA for similar to conserved membrane protein at 44E, complete cds.		uc007vzq.1
IAPLTR1a_Mm-ERVK-LTR	chr15	65498234	65498585	+	92.9	3.9	Upstream	-120368	124679	KIAA0143	chr15	+	65618602	65622913	AK039937	Mus musculus KIAA0143 mRNA for similar to conserved membrane protein at 44E, complete cds.		uc007vzq.1
IAPLTR1a_Mm-ERVK-LTR	chr15	65504958	65505309	+	88.9	2.3	Upstream	-113644	117955	KIAA0143	chr15	+	65618602	65622913	AK039937	Mus musculus KIAA0143 mRNA for similar to conserved membrane protein at 44E, complete cds.		uc007vzq.1
IAPLTR2_Mm-ERVK-LTR	chr15	65876771	65877200	+	87.2	6.1	Gene-body	241015	50295	Kcnq3	chr15	-	65826476	66117786	NM_152923	potassium voltage-gated channel subfamily KQT	NM_152923	uc007wab.2
IAPLTR2_Mm-ERVK-LTR	chr15	65878975	65879404	+	92.1	1.2	Gene-body	238811	52499	Kcnq3	chr15	-	65826476	66117786	NM_152923	potassium voltage-gated channel subfamily KQT	NM_152923	uc007wab.2
IAPLTR2_Mm-ERVK-LTR	chr15	65881260	65881691	+	93.2	1.6	Gene-body	236526	54784	Kcnq3	chr15	-	65826476	66117786	NM_152923	potassium voltage-gated channel subfamily KQT	NM_152923	uc007wab.2
IAPLTR1a_Mm-ERVK-LTR	chr15	71061396	71061749	-	95.6	1.2	Downstream	496519	256091	Fam135b	chr15	-	71317840	71558268	BC125647	SubName: Full=Family with sequence similarity 135, member B; SubName: Full=Putative uncharacterized protein;		uc007wbi.1
IAPLTR1a_Mm-ERVK-LTR	chr15	71067660	71068013	-	93.2	4.3	Downstream	490255	249827	Fam135b	chr15	-	71317840	71558268	BC125647	SubName: Full=Family with sequence similarity 135, member B; SubName: Full=Putative uncharacterized protein;		uc007wbi.1
IAPLTR1a_Mm-ERVK-LTR	chr15	71435214	71435564	+	77.4	2.9	Gene-body	123054	159107	Fam135b	chr15	-	71276107	71558268	NM_177819	hypothetical protein LOC70363	NM_177819	uc011ztr.1
IAPLTR1a_Mm-ERVK-LTR	chr15	71653141	71653477	-	92.4	2.3	Gene-body	211180	24572	Col22a1	chr15	-	71628905	71864657	NM_027174	collagen, type XXII, alpha 1	NM_027174	uc007wbj.2
IAPLTR1_Mm-ERVK-LTR	chr15	72911841	72912193	-	94	2	Upstream	-8648	12312	Chrac1	chr15	+	72920841	72924505	NM_053068	chromatin accessibility complex protein 1	NM_053068	uc007wbq.1
IAPLTR1_Mm-ERVK-LTR	chr15	72918030	72918382	-	93.3	3.8	Upstream	-2459	6123	Chrac1	chr15	+	72920841	72924505	NM_053068	chromatin accessibility complex protein 1	NM_053068	uc007wbq.1
IAPLTR2_Mm-ERVK-LTR	chr15	73203655	73204121	-	94.1	1.8	Gene-body	49500	168587	Ptk2	chr15	-	73035534	73253621	NM_007982	focal adhesion kinase 1 isoform 1	NM_007982	uc007wbx.2
IAPLTR1_Mm-ERVK-LTR	chr15	73703590	73703943	-	95.2	1.8	Upstream	-33842	86578	Gm628	chr15	-	73617365	73670101	NM_001033365	hypothetical protein LOC268816	NM_001033365	uc007wcm.1
IAPLTR1_Mm-ERVK-LTR	chr15	73710400	73710753	-	90.8	4.6	Upstream	-40652	93388	Gm628	chr15	-	73617365	73670101	NM_001033365	hypothetical protein LOC268816	NM_001033365	uc007wcm.1
IAPLTR1_Mm-ERVK-LTR	chr15	74191161	74191512	-	82	3.6	Upstream	-155113	179478	Bai1	chr15	+	74346625	74370990	AK220481	SubName: Full=Bai1 protein;		uc011zua.1
IAPLTR1a_Mm-ERVK-LTR	chr15	75036090	75036427	-	89.7	3.9	Upstream	-10598	16664	BC025446	chr15	+	75047025	75053091	BC025446	SubName: Full=cDNA sequence BC025446;		uc007wgr.1
IAPLTR2a-ERVK-LTR	chr15	77399888	77400283	+	84.4	3.7	Upstream	-7596	11217	AK006321	chr15	-	77388671	77392292	AK006321	Mus musculus adult male testis cDNA, RIKEN full-length enriched library, clone:1700025B11 product:unclassifiable, full insert sequence.		uc007wnt.1
IAPLTR2a-ERVK-LTR	chr15	77402026	77402421	+	84.1	3.1	Upstream	-9734	13355	AK006321	chr15	-	77388671	77392292	AK006321	Mus musculus adult male testis cDNA, RIKEN full-length enriched library, clone:1700025B11 product:unclassifiable, full insert sequence.		uc007wnt.1
IAPLTR1_Mm-ERVK-LTR	chr15	77725636	77725990	-	85.8	3.4	Upstream	-53445	134972	Myh9	chr15	-	77591018	77672545	NM_022410	myosin-9 isoform 1	NM_022410	uc007woc.1
IAPLTR2a-ERVK-LTR	chr15	82146663	82147055	-	89.1	5.2	Upstream	-24297	29085	Fam109b	chr15	+	82171352	82176140	AK090060	hypothetical protein LOC338368	NM_177391	uc007wyy.1
IAPLTR1a_Mm-ERVK-LTR	chr15	82421226	82421563	-	95	1.1	Upstream	-183939	188288	Cyp2d10	chr15	-	82233275	82237624	NM_010005	cytochrome P450 2D10	NM_010005	uc007wzf.2
IAPLTR1a_Mm-ERVK-LTR	chr15	82428055	82428392	-	94.2	4.5	Upstream	-190768	195117	Cyp2d10	chr15	-	82233275	82237624	NM_010005	cytochrome P450 2D10	NM_010005	uc007wzf.2
IAPLTR2_Mm-ERVK-LTR	chr15	82435538	82435963	-	92.5	2.3	Upstream	-198339	202688	Cyp2d10	chr15	-	82233275	82237624	NM_010005	cytochrome P450 2D10	NM_010005	uc007wzf.2
IAPLTR2_Mm-ERVK-LTR	chr15	83750979	83751490	+	91.8	3.7	Gene-body	15546	53838	Efcab6	chr15	-	83697141	83766525	NM_001161628	EF-hand calcium-binding domain-containing	NM_001161628	uc007xbq.1
IAPLTR2_Mm-ERVK-LTR	chr15	83976968	83977395	-	89.6	3	Upstream	-20850	42556	Pnpla3	chr15	+	83998245	84019951	NM_054088	patatin-like phospholipase domain-containing	NM_054088	uc007xbw.1
IAPLTR2_Mm-ERVK-LTR	chr15	83979471	83979898	-	92.6	4	Upstream	-18347	40053	Pnpla3	chr15	+	83998245	84019951	NM_054088	patatin-like phospholipase domain-containing	NM_054088	uc007xbw.1
IAPLTR1_Mm-ERVK-LTR	chr15	86142693	86143044	-	94.8	1.2	Gene-body	98156	185889	Tbc1d22a	chr15	+	86044888	86328933	NM_145476	TBC1 domain family member 22A	NM_145476	uc007xea.1
IAPLTR1_Mm-ERVK-LTR	chr15	86147672	86148023	-	95.8	2.3	Gene-body	103135	180910	Tbc1d22a	chr15	+	86044888	86328933	NM_145476	TBC1 domain family member 22A	NM_145476	uc007xea.1
IAPLTR2_Mm-ERVK-LTR	chr15	86390201	86390641	+	82.7	7.9	Upstream	-61907	62140	AK219036	chr15	-	86328061	86328294	AK219036	Mus musculus cDNA, clone:Y0G0135M23, strand:unspecified.		uc007xed.1
IAPLTR1a_Mm-ERVK-LTR	chr15	87124392	87124727	+	91.1	7.9	Upstream	-250336	465402	Fam19a5	chr15	+	87374728	87589794	AK090194	TAFA5 protein	NM_134096	uc007xee.1
IAPLTR1a_Mm-ERVK-LTR	chr15	87131158	87131493	+	95.2	1.1	Upstream	-243570	458636	Fam19a5	chr15	+	87374728	87589794	AK090194	TAFA5 protein	NM_134096	uc007xee.1
IAPLTR2_Mm-ERVK-LTR	chr15	87344994	87345392	-	84.7	2.6	Upstream	-29336	244402	Fam19a5	chr15	+	87374728	87589794	AK090194	TAFA5 protein	NM_134096	uc007xee.1
IAPLTR2_Mm-ERVK-LTR	chr15	87347193	87347591	-	82.8	5.6	Upstream	-27137	242203	Fam19a5	chr15	+	87374728	87589794	AK090194	TAFA5 protein	NM_134096	uc007xee.1
IAPLTR2a-ERVK-LTR	chr15	91249914	91250310	+	89.4	5.5	Gene-body	153778	151793	Slc2a13	chr15	-	91098121	91403692	NM_001033633	proton myo-inositol cotransporter	NM_001033633	uc007xhy.2
IAPLTR2a-ERVK-LTR	chr15	91252237	91252633	+	92.3	1.6	Gene-body	151455	154116	Slc2a13	chr15	-	91098121	91403692	NM_001033633	proton myo-inositol cotransporter	NM_001033633	uc007xhy.2
IAPLTR1a_Mm-ERVK-LTR	chr15	92300641	92300978	-	95.2	1.7	Gene-body	73738	301272	Pdzrn4	chr15	+	92227240	92602250	NM_001164593	PDZ domain containing RING finger 4 isoform 1	NM_001164593	uc011zye.1
IAPLTR1a_Mm-ERVK-LTR	chr15	92305151	92305488	-	94.4	3.4	Gene-body	78248	296762	Pdzrn4	chr15	+	92227240	92602250	NM_001164593	PDZ domain containing RING finger 4 isoform 1	NM_001164593	uc011zye.1
IAPLTR1_Mm-ERVK-LTR	chr15	92444197	92444553	-	91.4	3.7	Gene-body	17014	157697	Pdzrn4	chr15	+	92427539	92602250	NM_001164594	PDZ domain containing RING finger 4 isoform 2	NM_001164594	uc007xio.2
IAPLTR1_Mm-ERVK-LTR	chr15	92448314	92448671	-	83.4	9.2	Gene-body	21132	153579	Pdzrn4	chr15	+	92427539	92602250	NM_001164594	PDZ domain containing RING finger 4 isoform 2	NM_001164594	uc007xio.2
IAPLTR2_Mm-ERVK-LTR	chr15	92553131	92553603	-	92.3	2.2	Gene-body	126064	48647	Pdzrn4	chr15	+	92427539	92602250	NM_001164594	PDZ domain containing RING finger 4 isoform 2	NM_001164594	uc007xio.2
IAPLTR1a_Mm-ERVK-LTR	chr15	93930891	93931220	+	84.7	3.6	Upstream	-443199	456493	Irak4	chr15	+	94374090	94387384	AK020397	interleukin-1 receptor-associated kinase 4	NM_029926	uc007xjj.2
IAPLTR2a-ERVK-LTR	chr15	95583746	95584136	+	81.3	8.2	Upstream	-1724	6069	BC038648	chr15	-	95577677	95582022	BC038648	Mus musculus cDNA clone IMAGE:1446978.		uc007xjt.1
IAPLTR1a_Mm-ERVK-LTR	chr15	96719400	96719735	-	94	1.9	Upstream	-189606	201913	Slc38a2	chr15	-	96517822	96530129	NM_175121	sodium-coupled neutral amino acid transporter 2	NM_175121	uc007xkm.1
IAPLTR1_Mm-ERVK-LTR	chr15	96808504	96808856	+	94.8	3.1	Upstream	-269033	407618	Fam113b	chr15	+	97077537	97216122	NM_172293	hypothetical protein LOC239647	NM_172293	uc007xkt.2
IAPLTR1_Mm-ERVK-LTR	chr15	96813520	96813872	+	94.6	1.3	Upstream	-264017	402602	Fam113b	chr15	+	97077537	97216122	NM_172293	hypothetical protein LOC239647	NM_172293	uc007xkt.2
IAPLTR2a-ERVK-LTR	chr15	97564463	97564883	+	92.7	5.5	Upstream	-2627	23014	Endou	chr15	-	97541449	97561836	NM_001168693	poly(U)-specific endoribonuclease isoform 2	NM_001168693	uc007xky.2
IAPLTR2a-ERVK-LTR	chr15	97566721	97567141	+	86.4	2.1	Upstream	-4885	25272	Endou	chr15	-	97541449	97561836	NM_001168693	poly(U)-specific endoribonuclease isoform 2	NM_001168693	uc007xky.2
IAPLTR2_Mm-ERVK-LTR	chr15	98317436	98317898	-	91.2	4.3	Upstream	-4784	7068	Lalba	chr15	-	98310830	98313114	NM_010679	alpha-lactalbumin precursor	NM_010679	uc007xmo.1
IAPLTR2b-ERVK-LTR	chr15	99317489	99317815	+	89.1	6	Upstream	-12328	16975	Bcdin3d	chr15	-	99300514	99305161	NM_029236	probable methyltransferase BCDIN3D	NM_029236	uc007xpo.2
IAPLTR2_Mm-ERVK-LTR	chr15	103441030	103441505	+	94.1	1.9	Upstream	-45521	47838	Glycam1	chr15	-	103393192	103395509	NM_008134	glycosylation-dependent cell adhesion molecule 1	NM_008134	uc007xyk.1
IAPLTR1a_Mm-ERVK-LTR	chr16	3041052	3041390	+	91	4.3	Upstream	-551345	552287	Olfr161	chr16	+	3592397	3593339	NM_146860	olfactory receptor 161	NM_146860	uc007xyl.1
IAPLTR1a_Mm-ERVK-LTR	chr16	3046122	3046460	+	95.4	1.4	Upstream	-546275	547217	Olfr161	chr16	+	3592397	3593339	NM_146860	olfactory receptor 161	NM_146860	uc007xyl.1
IAPLTR2b-ERVK-LTR	chr16	3131415	3131733	-	91.7	5.5	Upstream	-460664	461606	Olfr161	chr16	+	3592397	3593339	NM_146860	olfactory receptor 161	NM_146860	uc007xyl.1
IAPLTR2b-ERVK-LTR	chr16	3334746	3335064	+	89.7	5.4	Upstream	-257651	258593	Olfr161	chr16	+	3592397	3593339	NM_146860	olfactory receptor 161	NM_146860	uc007xyl.1
IAPLTR1a_Mm-ERVK-LTR	chr16	4743410	4743746	-	95.5	1.1	Gene-body	2134	22503	Hmox2	chr16	+	4741612	4766249	NM_010443	heme oxygenase 2	NM_010443	uc007yah.2
IAPLTR1a_Mm-ERVK-LTR	chr16	4750147	4750484	-	95.4	3.4	Gene-body	8872	15765	Hmox2	chr16	+	4741612	4766249	NM_010443	heme oxygenase 2	NM_010443	uc007yah.2
IAPLTR1a_Mm-ERVK-LTR	chr16	5286882	5287216	-	79	12.1	Upstream	-31167	42969	Fam86	chr16	-	5244247	5256049	NM_027446	hypothetical protein LOC70511	NM_027446	uc007ybz.1
IAPLTR2a-ERVK-LTR	chr16	5580054	5580437	-	81.8	5.5	Upstream	-304448	1832136	Rbfox1	chr16	+	5884885	7412573	NM_021477	fox-1 homolog A isoform gamma	NM_021477	uc012abb.1
IAPLTR2_Mm-ERVK-LTR	chr16	5634557	5635031	+	82.5	7.1	Upstream	-250328	1778016	Rbfox1	chr16	+	5884885	7412573	NM_021477	fox-1 homolog A isoform gamma	NM_021477	uc012abb.1
IAPLTR2_Mm-ERVK-LTR	chr16	5637028	5637502	+	82.2	2.9	Upstream	-247857	1775545	Rbfox1	chr16	+	5884885	7412573	NM_021477	fox-1 homolog A isoform gamma	NM_021477	uc012abb.1
IAPLTR2_Mm-ERVK-LTR	chr16	5642533	5643060	+	82.2	4.5	Upstream	-242352	1770040	Rbfox1	chr16	+	5884885	7412573	NM_021477	fox-1 homolog A isoform gamma	NM_021477	uc012abb.1
IAPLTR2_Mm-ERVK-LTR	chr16	5645000	5645511	+	91.5	1.4	Upstream	-239885	1767573	Rbfox1	chr16	+	5884885	7412573	NM_021477	fox-1 homolog A isoform gamma	NM_021477	uc012abb.1
IAPLTR2_Mm-ERVK-LTR	chr16	6393209	6393668	-	92	4.1	Gene-body	44540	1018905	Rbfox1	chr16	+	6349128	7412573	AK134833	fox-1 homolog A isoform gamma	NM_021477	uc007yce.2
IAPLTR2a-ERVK-LTR	chr16	6683662	6684047	-	90.4	4.7	Gene-body	334919	728526	Rbfox1	chr16	+	6349128	7412573	AK134833	fox-1 homolog A isoform gamma	NM_021477	uc007yce.2
IAPLTR1a_Mm-ERVK-LTR	chr16	8034113	8034469	-	89.2	2.6	Upstream	-347666	347689	DQ717824	chr16	+	8382135	8382158	DQ717824	DQ717824		uc007ycj.1
IAPLTR2b-ERVK-LTR	chr16	9063813	9064148	-	92.1	2.9	Upstream	-271747	365336	Usp7	chr16	-	8698812	8792401	AK135814	ubiquitin carboxyl-terminal hydrolase 7	NM_001003918	uc007ycz.1
IAPLTR2b-ERVK-LTR	chr16	10099859	10100194	-	88.9	5.9	Upstream	-70126	74810	Rpl39l	chr16	+	10170320	10175004	NM_026594	ribosomal protein L39-like protein	NM_026594	uc007yde.1
IAPLTR1_Mm-ERVK-LTR	chr16	11013515	11013883	-	90.7	4.1	Gene-body	4893	1394	AK050866	chr16	+	11008990	11015277	AK050866	Mus musculus 9 days embryo whole body cDNA, RIKEN full-length enriched library, clone:D030027F14 product:unclassifiable, full insert sequence.		uc007yeo.1
IAPLTR2_Mm-ERVK-LTR	chr16	11391398	11391842	-	94.3	2.8	Gene-body	68858	12083	Rundc2a	chr16	+	11322984	11403925	NM_001163498	RUN domain containing 2A	NM_001163498	uc012abf.1
IAPLTR1_Mm-ERVK-LTR	chr16	11680106	11680497	+	94.9	3	Gene-body	274366	75459	Snx29	chr16	+	11405740	11755565	NM_028964	sorting nexin-29	NM_028964	uc007yfj.1
IAPLTR1_Mm-ERVK-LTR	chr16	11685010	11685401	+	93.5	1.6	Gene-body	279270	70555	Snx29	chr16	+	11405740	11755565	NM_028964	sorting nexin-29	NM_028964	uc007yfj.1
IAPLTR1_Mm-ERVK-LTR	chr16	12333062	12333415	-	95.1	1.6	Upstream	-423899	529602	Cpped1	chr16	-	11803813	11909516	NM_146067	calcineurin-like phosphoesterase	NM_146067	uc007yfm.1
IAPLTR1a_Mm-ERVK-LTR	chr16	12339817	12340154	+	92.2	4	Upstream	-430301	536004	Cpped1	chr16	-	11803813	11909516	NM_146067	calcineurin-like phosphoesterase	NM_146067	uc007yfm.1
IAPLTR1a_Mm-ERVK-LTR	chr16	12343978	12344315	+	95.5	1.2	Upstream	-434462	540165	Cpped1	chr16	-	11803813	11909516	NM_146067	calcineurin-like phosphoesterase	NM_146067	uc007yfm.1
IAPLTR2b-ERVK-LTR	chr16	12839469	12839778	+	90.8	3.9	Gene-body	27987	9277	AK005649	chr16	+	12811482	12848746	AK005649	Mus musculus adult male testis cDNA, RIKEN full-length enriched library, clone:1700003L19 product:unclassifiable, full insert sequence.		uc007yfu.1
IAPLTR1_Mm-ERVK-LTR	chr16	12976420	12976826	+	93.6	4.5	Upstream	-133408	147522	Ercc4	chr16	+	13109828	13123942	AK018375	SubName: Full=Putative uncharacterized protein;		uc007yfv.1
IAPLTR1_Mm-ERVK-LTR	chr16	12981298	12981704	+	92.9	2.2	Upstream	-128530	142644	Ercc4	chr16	+	13109828	13123942	AK018375	SubName: Full=Putative uncharacterized protein;		uc007yfv.1
IAPLTR2b-ERVK-LTR	chr16	13013477	13013778	+	93.6	3.2	Upstream	-96351	110465	Ercc4	chr16	+	13109828	13123942	AK018375	SubName: Full=Putative uncharacterized protein;		uc007yfv.1
IAPLTR1a_Mm-ERVK-LTR	chr16	13099856	13100193	-	88.2	4.1	Upstream	-9635	23749	Ercc4	chr16	+	13109828	13123942	AK018375	SubName: Full=Putative uncharacterized protein;		uc007yfv.1
IAPLTR2_Mm-ERVK-LTR	chr16	13270515	13270961	+	95.8	3.3	Gene-body	5344	62500	Mkl2	chr16	+	13265171	13333015	NM_181860	MKL/myocardin-like protein 2 isoform 2	NM_181860	uc007yfz.1
IAPLTR2_Mm-ERVK-LTR	chr16	13481686	13482148	-	89.2	2.7	Upstream	-13300	18420	AK131759	chr16	-	13463728	13468848	AK131759	Mus musculus adult male testis cDNA, RIKEN full-length enriched library, clone:1700090I15 product:unclassifiable, full insert sequence.		uc007ygb.1
IAPLTR2_Mm-ERVK-LTR	chr16	13484059	13484573	-	93.1	4	Upstream	-15725	20845	AK131759	chr16	-	13463728	13468848	AK131759	Mus musculus adult male testis cDNA, RIKEN full-length enriched library, clone:1700090I15 product:unclassifiable, full insert sequence.		uc007ygb.1
IAPLTR2_Mm-ERVK-LTR	chr16	13930090	13930567	+	93.1	4.9	Gene-body	224	19360	Mpv17l	chr16	+	13930314	13949450	BC037713	mpv17-like protein	NM_033564	uc007ygp.1
IAPLTR2a-ERVK-LTR	chr16	14113681	14114083	+	92.3	3.7	Gene-body	45686	4423	4921513D23Rik	chr16	-	14109258	14159367	NM_001081154	limkain-b1	NM_001081154	uc007ygv.2
IAPLTR1_Mm-ERVK-LTR	chr16	15196246	15196628	+	81.5	6	Upstream	-441712	488596	Prkdc	chr16	+	15637958	15684842	AK084827	RecName: Full=DNA-dependent protein kinase catalytic subunit; Short=DNA-PK catalytic subunit; Short=DNA-PKcs; EC=2.7.11.1; AltName: Full=p460;		uc007yhs.1
IAPLTR1a_Mm-ERVK-LTR	chr16	15502904	15503241	+	94.5	2.5	Upstream	-135054	181938	Prkdc	chr16	+	15637958	15684842	AK084827	RecName: Full=DNA-dependent protein kinase catalytic subunit; Short=DNA-PK catalytic subunit; Short=DNA-PKcs; EC=2.7.11.1; AltName: Full=p460;		uc007yhs.1
IAPLTR1a_Mm-ERVK-LTR	chr16	15509638	15509977	+	95.3	1.4	Upstream	-128320	175204	Prkdc	chr16	+	15637958	15684842	AK084827	RecName: Full=DNA-dependent protein kinase catalytic subunit; Short=DNA-PK catalytic subunit; Short=DNA-PKcs; EC=2.7.11.1; AltName: Full=p460;		uc007yhs.1
IAPLTR1a_Mm-ERVK-LTR	chr16	16025355	16025693	-	95.1	1.5	Gene-body	47845	136374	2310008H04Rik	chr16	-	15889319	16073538	AK170784	hypothetical protein LOC224008	NM_146068	uc007yhy.1
IAPLTR1a_Mm-ERVK-LTR	chr16	16027078	16027416	-	95.5	2.7	Gene-body	46122	138097	2310008H04Rik	chr16	-	15889319	16073538	AK170784	hypothetical protein LOC224008	NM_146068	uc007yhy.1
IAPLTR2a-ERVK-LTR	chr16	16939326	16939747	+	89.8	2.4	Upstream	-44148	99807	Mapk1	chr16	+	16983474	17039133	NM_001038663	mitogen-activated protein kinase 1	NM_001038663	uc007yjq.1
IAPLTR2_Mm-ERVK-LTR	chr16	17952631	17953116	-	96	1.9	Upstream	-24804	27813	Slc25a1	chr16	-	17925303	17928312	NM_153150	solute carrier family 25, member 1	NM_153150	uc007ymp.2
IAPLTR2b-ERVK-LTR	chr16	17995504	17995820	+	85.5	5.7	Upstream	-33267	36457	AK161355	chr16	+	18028771	18031961	AK161355	Mus musculus adult male testis cDNA, RIKEN full-length enriched library, clone:4931402P21 product:hypothetical protein, full insert sequence.		uc012abz.1
IAPLTR1a_Mm-ERVK-LTR	chr16	19587933	19588267	-	90.7	1.8	Upstream	-21293	22235	Olfr169	chr16	-	19566032	19566974	NM_001011855	olfactory receptor 169	NM_001011855	uc007yoy.1
IAPLTR1a_Mm-ERVK-LTR	chr16	19593469	19593803	-	84.2	6.4	Upstream	-26829	27771	Olfr169	chr16	-	19566032	19566974	NM_001011855	olfactory receptor 169	NM_001011855	uc007yoy.1
IAPLTR1a_Mm-ERVK-LTR	chr16	20036668	20037004	-	95.7	1.2	Upstream	-53882	90419	Klhl6	chr16	-	19946585	19983122	NM_183390	kelch-like protein 6	NM_183390	uc007ypg.2
IAPLTR1a_Mm-ERVK-LTR	chr16	20043472	20043807	-	90.8	3.3	Upstream	-53819	84010	Klhl24	chr16	+	20097626	20127817	NM_029436	kelch-like protein 24	NM_029436	uc007yph.1
IAPLTR2b-ERVK-LTR	chr16	21108984	21109314	+	93.3	2.4	Upstream	-95883	114393	Ephb3	chr16	+	21204867	21223377	NM_010143	ephrin type-B receptor 3 precursor	NM_010143	uc007yrg.1
IAPLTR2_Mm-ERVK-LTR	chr16	21658369	21658837	+	95	2.7	Gene-body	36369	9252	2510009E07Rik	chr16	-	21649117	21694738	NM_001001881	hypothetical protein LOC72190	NM_001001881	uc007yrl.2
IAPLTR2_Mm-ERVK-LTR	chr16	21683717	21684263	+	91.3	3.8	Gene-body	11021	34600	2510009E07Rik	chr16	-	21649117	21694738	NM_001001881	hypothetical protein LOC72190	NM_001001881	uc007yrl.2
IAPLTR2a-ERVK-LTR	chr16	22033453	22033835	-	82.4	1.9	Gene-body	5222	15507	Senp2	chr16	+	22028613	22049342	BC042514	RecName: Full=Sentrin-specific protease 2; EC=3.4.22.-; AltName: Full=Axam2; AltName: Full=SUMO-1 protease 1; Short=SuPr-1; AltName: Full=SUMO-1/Smt3-specific isopeptidase 2; Short=Smt3ip2; AltName: Full=Sentrin/SUMO-specific protease SENP2;		uc007yry.2
IAPLTR2a-ERVK-LTR	chr16	22035634	22036020	-	93.7	3.4	Gene-body	7407	13322	Senp2	chr16	+	22028613	22049342	BC042514	RecName: Full=Sentrin-specific protease 2; EC=3.4.22.-; AltName: Full=Axam2; AltName: Full=SUMO-1 protease 1; Short=SuPr-1; AltName: Full=SUMO-1/Smt3-specific isopeptidase 2; Short=Smt3ip2; AltName: Full=Sentrin/SUMO-specific protease SENP2;		uc007yry.2
IAPLTR2_Mm-ERVK-LTR	chr16	22280033	22280500	+	92.1	4.8	Upstream	-14031	34220	Tra2b	chr16	-	22245813	22266002	NM_009186	transformer-2 protein homolog beta	NM_009186	uc007ysc.1
IAPLTR2a-ERVK-LTR	chr16	27131787	27132172	-	91.2	3.4	Upstream	-140466	174852	Gm606	chr16	-	26957320	26991706	AK160719	geminin coiled-coil domain-containing protein 1	NM_001013761	uc007yvk.1
IAPLTR2a-ERVK-LTR	chr16	27134094	27134479	-	88	7	Upstream	-142773	177159	Gm606	chr16	-	26957320	26991706	AK160719	geminin coiled-coil domain-containing protein 1	NM_001013761	uc007yvk.1
IAPLTR2_Mm-ERVK-LTR	chr16	27918212	27918656	-	89.6	4.1	Gene-body	68641	7558	Gm10823	chr16	+	27850015	27926214	NR_033475	Mus musculus adult male epididymis cDNA, RIKEN full-length enriched library, clone:9230007O13 product:hypothetical protein, full insert sequence.	NR_033475	uc012adw.1
IAPLTR2b-ERVK-LTR	chr16	28146830	28147141	+	89.8	5.8	Upstream	-708933	708956	AB349192	chr16	+	28855763	28855786	AB349192	AB349192		uc012adz.1
IAPLTR2_Mm-ERVK-LTR	chr16	29121293	29121824	+	87.5	4.1	Upstream	-88487	109323	Hrasls	chr16	+	29209780	29230616	NM_013751	HRAS-like suppressor	NM_013751	uc007yvw.1
IAPLTR2a-ERVK-LTR	chr16	29255166	29255559	+	88.8	10.5	Gene-body	123652	23167	Atp13a5	chr16	-	29231999	29378818	NM_175650	probable cation-transporting ATPase 13A5	NM_175650	uc007yvy.2
IAPLTR2a-ERVK-LTR	chr16	31440930	31441332	+	93.2	3.4	Gene-body	11442	18057	Bdh1	chr16	+	31429488	31458987	AK076718	D-beta-hydroxybutyrate dehydrogenase,	NM_175177	uc007yxl.2
IAPLTR1_Mm-ERVK-LTR	chr16	31578772	31579155	-	91.1	5.3	Upstream	-39063	59910	AK029404	chr16	+	31618218	31639065	AK029404	Mus musculus 0 day neonate head cDNA, RIKEN full-length enriched library, clone:4833431A22 product:unclassifiable, full insert sequence.		uc007yxn.1
IAPLTR1_Mm-ERVK-LTR	chr16	32195623	32195974	+	94.4	4.6	Upstream	-30061	52713	Lrrc33	chr16	-	32142910	32165562	NM_146069	leucine-rich repeat-containing protein 33	NM_146069	uc007yyh.1
IAPLTR1a_Mm-ERVK-LTR	chr16	32579317	32579671	+	95.7	2.5	Upstream	-29664	44510	Tfrc	chr16	+	32608981	32623827	AK048228	transferrin receptor protein 1	NM_011638	uc007yyz.2
IAPLTR1a_Mm-ERVK-LTR	chr16	32586119	32586473	+	95.7	1.1	Upstream	-22862	37708	Tfrc	chr16	+	32608981	32623827	AK048228	transferrin receptor protein 1	NM_011638	uc007yyz.2
IAPLTR1_Mm-ERVK-LTR	chr16	33847323	33847708	-	95.5	1.4	Gene-body	17958	101716	Itgb5	chr16	+	33829750	33949424	NM_010580	integrin beta-5 isoform 2	NM_010580	uc007zan.2
IAPLTR1_Mm-ERVK-LTR	chr16	34018825	34019206	+	92.7	6.7	Gene-body	78351	5770	Kalrn	chr16	-	34013055	34097176	AK139581	RecName: Full=Kalirin; EC=2.7.11.1; AltName: Full=Protein Duo; AltName: Full=Serine/threonine-protein kinase with Dbl- and pleckstrin homology domain;		uc007zas.1
IAPLTR1_Mm-ERVK-LTR	chr16	34025610	34025989	+	94.4	2.4	Gene-body	71566	12555	Kalrn	chr16	-	34013055	34097176	AK139581	RecName: Full=Kalirin; EC=2.7.11.1; AltName: Full=Protein Duo; AltName: Full=Serine/threonine-protein kinase with Dbl- and pleckstrin homology domain;		uc007zas.1
IAPLTR1_Mm-ERVK-LTR	chr16	34582392	34582812	+	95.5	3.1	Upstream	-68279	613234	Kalrn	chr16	-	33969158	34514113	NM_177357	kalirin isoform 1	NM_177357	uc012aew.1
IAPLTR1_Mm-ERVK-LTR	chr16	34589223	34589643	+	95.1	2.3	Upstream	-62073	89473	Ropn1	chr16	+	34651296	34678696	NM_030744	ropporin-1	NM_030744	uc007zaz.1
IAPLTR1a_Mm-ERVK-LTR	chr16	36295890	36296227	-	95.1	1.5	Upstream	-164952	176196	Csta	chr16	-	36120031	36131275	NM_001033239	cystatin-A	NM_001033239	uc007zcf.1
IAPLTR1a_Mm-ERVK-LTR	chr16	36299867	36300204	-	92.7	5.1	Upstream	-168929	180173	Csta	chr16	-	36120031	36131275	NM_001033239	cystatin-A	NM_001033239	uc007zcf.1
IAPLTR1_Mm-ERVK-LTR	chr16	36324445	36324812	+	94.5	4	Gene-body	9973	2695	BC117090	chr16	-	36321750	36334418	NM_001001332	stefin A1-like protein	NM_001001332	uc007zcl.1
IAPLTR1_Mm-ERVK-LTR	chr16	36331210	36331577	+	94.9	1.3	Gene-body	3208	9460	BC117090	chr16	-	36321750	36334418	NM_001001332	stefin A1-like protein	NM_001001332	uc007zcl.1
IAPLTR1_Mm-ERVK-LTR	chr16	36765140	36765538	-	87.3	4.9	Gene-body	19510	15289	Slc15a2	chr16	-	36750249	36785048	NM_021301	solute carrier family 15 member 2 isoform 1	NM_021301	uc007zcv.2
IAPLTR1a_Mm-ERVK-LTR	chr16	38714484	38714822	-	87	3.8	Upstream	-1674	116367	Arhgap31	chr16	-	38598455	38713148	NM_020260	rho GTPase-activating protein 31	NM_020260	uc007zfg.1
IAPLTR1a_Mm-ERVK-LTR	chr16	41195273	41195610	-	95	1.3	Gene-body	1211127	980795	Lsamp	chr16	+	39984483	42176405	AK164171	limbic system-associated membrane protein	NM_175548	uc007zfr.1
IAPLTR1a_Mm-ERVK-LTR	chr16	41202092	41202429	-	92.4	4.3	Gene-body	1217946	973976	Lsamp	chr16	+	39984483	42176405	AK164171	limbic system-associated membrane protein	NM_175548	uc007zfr.1
IAPLTR1a_Mm-ERVK-LTR	chr16	41491013	41491350	+	92.8	3.9	Gene-body	1506530	685392	Lsamp	chr16	+	39984483	42176405	AK164171	limbic system-associated membrane protein	NM_175548	uc007zfr.1
IAPLTR1a_Mm-ERVK-LTR	chr16	41495000	41495337	+	95.5	1.5	Gene-body	1510517	681405	Lsamp	chr16	+	39984483	42176405	AK164171	limbic system-associated membrane protein	NM_175548	uc007zfr.1
IAPLTR1a_Mm-ERVK-LTR	chr16	44040652	44040989	-	95.8	1.4	Upstream	-12931	60527	Gramd1c	chr16	-	43980462	44028058	NM_001172107	GRAM domain-containing protein 1C	NM_001172107	uc012afw.1
IAPLTR1a_Mm-ERVK-LTR	chr16	44046012	44046349	-	93.2	3.7	Upstream	-18291	65887	Gramd1c	chr16	-	43980462	44028058	NM_001172107	GRAM domain-containing protein 1C	NM_001172107	uc012afw.1
IAPLTR2_Mm-ERVK-LTR	chr16	46268421	46268779	-	86	6.9	Upstream	-148418	233010	Cd96	chr16	-	46035769	46120361	NM_032465	T-cell surface protein tactile precursor	NM_032465	uc007zjf.2
IAPLTR2b-ERVK-LTR	chr16	47120056	47120393	+	90	5.2	Upstream	-622976	724939	Pvrl3	chr16	-	46395117	46497080	NM_021496	poliovirus receptor-related protein 3 isoform	NM_021496	uc007zji.2
IAPLTR2b-ERVK-LTR	chr16	47124346	47124683	+	88.2	4	Upstream	-627266	729229	Pvrl3	chr16	-	46395117	46497080	NM_021496	poliovirus receptor-related protein 3 isoform	NM_021496	uc007zji.2
IAPLTR2b-ERVK-LTR	chr16	47199237	47199541	-	91.6	3.5	Upstream	-702461	804424	Pvrl3	chr16	-	46395117	46497080	NM_021496	poliovirus receptor-related protein 3 isoform	NM_021496	uc007zji.2
IAPLTR2_Mm-ERVK-LTR	chr16	47279709	47280206	+	91.6	3.2	Upstream	-782629	884592	Pvrl3	chr16	-	46395117	46497080	NM_021496	poliovirus receptor-related protein 3 isoform	NM_021496	uc007zji.2
IAPLTR2_Mm-ERVK-LTR	chr16	48101346	48101745	+	84.3	11.7	Upstream	-182501	193059	Dppa4	chr16	+	48283847	48294405	NM_028610	developmental pluripotency-associated protein 4	NM_028610	uc007zjl.1
IAPLTR2_Mm-ERVK-LTR	chr16	48184904	48185428	+	89.1	5.4	Upstream	-98943	109501	Dppa4	chr16	+	48283847	48294405	NM_028610	developmental pluripotency-associated protein 4	NM_028610	uc007zjl.1
IAPLTR2_Mm-ERVK-LTR	chr16	48188444	48188952	+	88.9	2.7	Upstream	-95403	105961	Dppa4	chr16	+	48283847	48294405	NM_028610	developmental pluripotency-associated protein 4	NM_028610	uc007zjl.1
IAPLTR2b-ERVK-LTR	chr16	48905075	48905400	+	92.1	4.6	Upstream	-89225	114743	C330027C09Rik	chr16	+	48994300	49019818	NM_172616	protein CIP2A	NM_172616	uc007zkb.1
IAPLTR2_Mm-ERVK-LTR	chr16	49178459	49178917	-	92.8	0.7	Gene-body	121319	20300	Myh15	chr16	+	49057598	49199217	NM_001166210	myosin-15	NM_001166210	uc012agk.1
IAPLTR2_Mm-ERVK-LTR	chr16	49180769	49181265	-	85.8	5.2	Gene-body	123667	17952	Myh15	chr16	+	49057598	49199217	NM_001166210	myosin-15	NM_001166210	uc012agk.1
IAPLTR1a_Mm-ERVK-LTR	chr16	49484862	49485200	-	95.5	1.7	Upstream	-214206	280039	Ift57	chr16	+	49699406	49765239	NM_028680	intraflagellar transport protein 57 homolog	NM_028680	uc007zkf.1
IAPLTR1a_Mm-ERVK-LTR	chr16	49489168	49489506	-	93.8	2.4	Upstream	-209900	275733	Ift57	chr16	+	49699406	49765239	NM_028680	intraflagellar transport protein 57 homolog	NM_028680	uc007zkf.1
IAPLTR1_Mm-ERVK-LTR	chr16	50085102	50085484	+	95.3	2.7	Upstream	-12137	65332	AK045242	chr16	-	50019770	50072965	AK045242	Mus musculus 9.5 days embryo parthenogenote cDNA, RIKEN full-length enriched library, clone:B130050K08 product:hypothetical protein, full insert sequence.		uc007zkl.1
IAPLTR1_Mm-ERVK-LTR	chr16	50089110	50089492	+	94.4	2.1	Upstream	-16145	69340	AK045242	chr16	-	50019770	50072965	AK045242	Mus musculus 9.5 days embryo parthenogenote cDNA, RIKEN full-length enriched library, clone:B130050K08 product:hypothetical protein, full insert sequence.		uc007zkl.1
IAPLTR1_Mm-ERVK-LTR	chr16	50909848	50910294	+	92.1	5.1	Upstream	-176962	190439	5330426P16Rik	chr16	-	50719409	50732886	AK151508	Mus musculus 18-day embryo whole body cDNA, RIKEN full-length enriched library, clone:1110030C22 product:hypothetical protein, full insert sequence.		uc007zky.2
IAPLTR1_Mm-ERVK-LTR	chr16	50914794	50915240	+	94.8	1.2	Upstream	-181908	195385	5330426P16Rik	chr16	-	50719409	50732886	AK151508	Mus musculus 18-day embryo whole body cDNA, RIKEN full-length enriched library, clone:1110030C22 product:hypothetical protein, full insert sequence.		uc007zky.2
IAPLTR1_Mm-ERVK-LTR	chr16	51087289	51087641	+	87	4.9	Upstream	-354403	367880	5330426P16Rik	chr16	-	50719409	50732886	AK151508	Mus musculus 18-day embryo whole body cDNA, RIKEN full-length enriched library, clone:1110030C22 product:hypothetical protein, full insert sequence.		uc007zky.2
IAPLTR1_Mm-ERVK-LTR	chr16	51094008	51094360	+	95	1.3	Upstream	-361122	374599	5330426P16Rik	chr16	-	50719409	50732886	AK151508	Mus musculus 18-day embryo whole body cDNA, RIKEN full-length enriched library, clone:1110030C22 product:hypothetical protein, full insert sequence.		uc007zky.2
IAPLTR2_Mm-ERVK-LTR	chr16	51428537	51429005	+	85.6	5.3	Upstream	-603124	622481	Cblb	chr16	+	52031661	52051018	AK045005	Mus musculus 9.5 days embryo parthenogenote cDNA, RIKEN full-length enriched library, clone:B130018P07 product:hypothetical protein, full insert sequence.		uc007zld.1
IAPLTR2a-ERVK-LTR	chr16	51581342	51581753	-	85.5	7.9	Upstream	-449908	469265	Cblb	chr16	+	52031661	52051018	AK045005	Mus musculus 9.5 days embryo parthenogenote cDNA, RIKEN full-length enriched library, clone:B130018P07 product:hypothetical protein, full insert sequence.		uc007zld.1
IAPLTR1a_Mm-ERVK-LTR	chr16	51946039	51946376	-	95	1.4	Upstream	-85285	104642	Cblb	chr16	+	52031661	52051018	AK045005	Mus musculus 9.5 days embryo parthenogenote cDNA, RIKEN full-length enriched library, clone:B130018P07 product:hypothetical protein, full insert sequence.		uc007zld.1
IAPLTR1a_Mm-ERVK-LTR	chr16	51952788	51953125	-	92.9	4.8	Upstream	-78536	97893	Cblb	chr16	+	52031661	52051018	AK045005	Mus musculus 9.5 days embryo parthenogenote cDNA, RIKEN full-length enriched library, clone:B130018P07 product:hypothetical protein, full insert sequence.		uc007zld.1
IAPLTR2a-ERVK-LTR	chr16	51975984	51976336	+	93.1	4.3	Upstream	-55677	75034	Cblb	chr16	+	52031661	52051018	AK045005	Mus musculus 9.5 days embryo parthenogenote cDNA, RIKEN full-length enriched library, clone:B130018P07 product:hypothetical protein, full insert sequence.		uc007zld.1
IAPLTR2a-ERVK-LTR	chr16	51979956	51980308	+	92.8	1.9	Upstream	-51705	71062	Cblb	chr16	+	52031661	52051018	AK045005	Mus musculus 9.5 days embryo parthenogenote cDNA, RIKEN full-length enriched library, clone:B130018P07 product:hypothetical protein, full insert sequence.		uc007zld.1
IAPLTR2_Mm-ERVK-LTR	chr16	52664088	52664551	+	90.8	5.8	Upstream	-210978	414980	Alcam	chr16	-	52249108	52453110	NM_009655	CD166 antigen precursor	NM_009655	uc007zli.2
IAPLTR2_Mm-ERVK-LTR	chr16	52666435	52666872	+	93	1.3	Upstream	-213325	417327	Alcam	chr16	-	52249108	52453110	NM_009655	CD166 antigen precursor	NM_009655	uc007zli.2
IAPLTR2_Mm-ERVK-LTR	chr16	52667126	52667600	-	89.4	6.4	Upstream	-214490	418492	Alcam	chr16	-	52249108	52453110	NM_009655	CD166 antigen precursor	NM_009655	uc007zli.2
IAPLTR2a-ERVK-LTR	chr16	52706837	52707202	+	92.5	2.9	Upstream	-253727	457729	Alcam	chr16	-	52249108	52453110	NM_009655	CD166 antigen precursor	NM_009655	uc007zli.2
IAPLTR1a_Mm-ERVK-LTR	chr16	53013626	53013964	-	95.1	1.2	Upstream	-198107	214344	AK015072	chr16	-	52799620	52815857	AK015072	Mus musculus adult male testis cDNA, RIKEN full-length enriched library, clone:4930404A05 product:unclassifiable, full insert sequence.		uc007zlj.1
IAPLTR1a_Mm-ERVK-LTR	chr16	53017725	53018063	-	92.5	5.8	Upstream	-202206	218443	AK015072	chr16	-	52799620	52815857	AK015072	Mus musculus adult male testis cDNA, RIKEN full-length enriched library, clone:4930404A05 product:unclassifiable, full insert sequence.		uc007zlj.1
IAPLTR2_Mm-ERVK-LTR	chr16	53177158	53177588	-	89.1	3.6	Upstream	-361731	377968	AK015072	chr16	-	52799620	52815857	AK015072	Mus musculus adult male testis cDNA, RIKEN full-length enriched library, clone:4930404A05 product:unclassifiable, full insert sequence.		uc007zlj.1
IAPLTR1_Mm-ERVK-LTR	chr16	53571594	53571948	+	91.2	5.4	Upstream	-755737	771974	AK015072	chr16	-	52799620	52815857	AK015072	Mus musculus adult male testis cDNA, RIKEN full-length enriched library, clone:4930404A05 product:unclassifiable, full insert sequence.		uc007zlj.1
IAPLTR1_Mm-ERVK-LTR	chr16	53576297	53576686	+	93.6	1.7	Upstream	-760440	776677	AK015072	chr16	-	52799620	52815857	AK015072	Mus musculus adult male testis cDNA, RIKEN full-length enriched library, clone:4930404A05 product:unclassifiable, full insert sequence.		uc007zlj.1
IAPLTR2a-ERVK-LTR	chr16	53579776	53580158	-	89.9	2.9	Upstream	-764301	780538	AK015072	chr16	-	52799620	52815857	AK015072	Mus musculus adult male testis cDNA, RIKEN full-length enriched library, clone:4930404A05 product:unclassifiable, full insert sequence.		uc007zlj.1
IAPLTR2a-ERVK-LTR	chr16	53583308	53583690	-	91.9	4.7	Upstream	-767833	784070	AK015072	chr16	-	52799620	52815857	AK015072	Mus musculus adult male testis cDNA, RIKEN full-length enriched library, clone:4930404A05 product:unclassifiable, full insert sequence.		uc007zlj.1
IAPLTR2_Mm-ERVK-LTR	chr16	54221805	54222260	-	91.1	5.2	Gene-Desert
IAPLTR2a-ERVK-LTR	chr16	55052816	55053178	-	93.4	1.2	Upstream	-913209	918372	Rpl24	chr16	+	55966387	55971550	NM_024218	60S ribosomal protein L24	NM_024218	uc007zlv.2
IAPLTR1a_Mm-ERVK-LTR	chr16	55674528	55674866	-	95.4	1.3	Upstream	-175406	175430	DQ687660	chr16	-	55499436	55499460	DQ687660	DQ687660		uc007zll.1
IAPLTR1a_Mm-ERVK-LTR	chr16	55681357	55681695	-	94	4.3	Upstream	-182235	182259	DQ687660	chr16	-	55499436	55499460	DQ687660	DQ687660		uc007zll.1
IAPLTR2b-ERVK-LTR	chr16	55941774	55942104	+	89.3	5.4	Upstream	-6813	41774	Cep97	chr16	-	55900000	55934961	NM_028815	centrosomal protein of 97 kDa isoform 1	NM_028815	uc007zlr.2
IAPLTR1a_Mm-ERVK-LTR	chr16	58335901	58336255	-	93.8	2.1	Upstream	-72392	133603	Dcbld2	chr16	+	58408647	58469858	NM_028523	discoidin, CUB and LCCL domain-containing	NM_028523	uc007zno.1
IAPLTR1_Mm-ERVK-LTR	chr16	58650430	58650767	-	94	2	Upstream	-12251	15393	E330017A01Rik	chr16	-	58635374	58638516	NM_175011	hypothetical protein LOC224247	NM_175011	uc007zny.1
IAPLTR1_Mm-ERVK-LTR	chr16	58655254	58655591	-	94.8	3.1	Upstream	-14729	21737	Cpox	chr16	+	58670320	58677328	AK157277	SubName: Full=Putative uncharacterized protein;		uc007znz.2
IAPLTR2_Mm-ERVK-LTR	chr16	58809904	58810370	-	92.8	4	Upstream	-12632	13796	Olfr173	chr16	-	58796574	58797738	NM_147000	olfactory receptor 173	NM_147000	uc007zof.2
IAPLTR1a_Mm-ERVK-LTR	chr16	59121745	59122083	-	95.4	1.5	Upstream	-2189	3110	Olfr194	chr16	-	59118973	59119894	NM_001005524	olfactory receptor 194	NM_001005524	uc007zos.1
IAPLTR1a_Mm-ERVK-LTR	chr16	59128522	59128860	-	91.6	4.1	Upstream	-8966	9887	Olfr194	chr16	-	59118973	59119894	NM_001005524	olfactory receptor 194	NM_001005524	uc007zos.1
IAPLTR2a-ERVK-LTR	chr16	60883917	60884279	+	87.5	7.4	Upstream	-278560	1230609	Epha6	chr16	-	59653308	60605357	NM_007938	ephrin type-A receptor 6	NM_007938	uc007zpo.1
IAPLTR2a-ERVK-LTR	chr16	60884320	60884682	-	80.7	8.9	Upstream	-279325	1231374	Epha6	chr16	-	59653308	60605357	NM_007938	ephrin type-A receptor 6	NM_007938	uc007zpo.1
IAPLTR1a_Mm-ERVK-LTR	chr16	60925588	60925926	-	95.1	1.5	Upstream	-320569	1272618	Epha6	chr16	-	59653308	60605357	NM_007938	ephrin type-A receptor 6	NM_007938	uc007zpo.1
IAPLTR1a_Mm-ERVK-LTR	chr16	60932327	60932665	-	87.2	9	Upstream	-327308	1279357	Epha6	chr16	-	59653308	60605357	NM_007938	ephrin type-A receptor 6	NM_007938	uc007zpo.1
IAPLTR1a_Mm-ERVK-LTR	chr16	61312414	61312748	-	94.2	1.6	Upstream	-707391	1659440	Epha6	chr16	-	59653308	60605357	NM_007938	ephrin type-A receptor 6	NM_007938	uc007zpo.1
IAPLTR1a_Mm-ERVK-LTR	chr16	61316239	61316573	-	87.8	5.8	Upstream	-711216	1663265	Epha6	chr16	-	59653308	60605357	NM_007938	ephrin type-A receptor 6	NM_007938	uc007zpo.1
IAPLTR2_Mm-ERVK-LTR	chr16	61323928	61324388	-	85.1	1.4	Upstream	-719031	1671080	Epha6	chr16	-	59653308	60605357	NM_007938	ephrin type-A receptor 6	NM_007938	uc007zpo.1
IAPLTR2_Mm-ERVK-LTR	chr16	61327399	61327858	-	89.6	4.6	Upstream	-722501	1674550	Epha6	chr16	-	59653308	60605357	NM_007938	ephrin type-A receptor 6	NM_007938	uc007zpo.1
IAPLTR2_Mm-ERVK-LTR	chr16	61329985	61330405	-	90	4.2	Upstream	-725048	1677097	Epha6	chr16	-	59653308	60605357	NM_007938	ephrin type-A receptor 6	NM_007938	uc007zpo.1
IAPLTR2b-ERVK-LTR	chr16	61332420	61332607	-	92.5	5.1	Upstream	-727250	1679299	Epha6	chr16	-	59653308	60605357	NM_007938	ephrin type-A receptor 6	NM_007938	uc007zpo.1
IAPLTR2b-ERVK-LTR	chr16	62378323	62378651	-	84	1.3	Upstream	-435850	443897	Stx19	chr16	+	62814501	62822548	NM_026588	syntaxin-19	NM_026588	uc007zpv.1
IAPLTR2b-ERVK-LTR	chr16	62380692	62381020	-	92.3	3.6	Upstream	-433481	441528	Stx19	chr16	+	62814501	62822548	NM_026588	syntaxin-19	NM_026588	uc007zpv.1
IAPLTR1a_Mm-ERVK-LTR	chr16	62879727	62880064	+	95.5	1.4	Gene-body	25568	49439	Pros1	chr16	+	62854159	62929166	NM_011173	vitamin K-dependent protein S precursor	NM_011173	uc007zpx.1
IAPLTR2_Mm-ERVK-LTR	chr16	62880162	62880761	-	91.9	5	Gene-body	26602	48405	Pros1	chr16	+	62854159	62929166	NM_011173	vitamin K-dependent protein S precursor	NM_011173	uc007zpx.1
IAPLTR2b-ERVK-LTR	chr16	63879979	63880321	-	92.8	7.8	Upstream	-16338	335278	Epha3	chr16	-	63545043	63863983	NM_010140	ephrin type-A receptor 3	NM_010140	uc007zpy.1
IAPLTR2a-ERVK-LTR	chr16	64385966	64386354	-	85.3	6.7	Upstream	-465556	472853	Cggbp1	chr16	+	64851910	64859207	BC057053	CGG triplet repeat-binding protein 1	NM_178647	uc007zqe.1
IAPLTR1a_Mm-ERVK-LTR	chr16	64969996	64970330	+	94	1.3	Gene-body	135614	45442	Htr1f	chr16	-	64924554	65105610	NM_008310	5-hydroxytryptamine receptor 1F	NM_008310	uc007zqg.2
IAPLTR1a_Mm-ERVK-LTR	chr16	65176826	65177163	-	95.3	1.6	Upstream	-71553	252609	Htr1f	chr16	-	64924554	65105610	NM_008310	5-hydroxytryptamine receptor 1F	NM_008310	uc007zqg.2
IAPLTR1a_Mm-ERVK-LTR	chr16	65180803	65181137	-	93.9	2	Upstream	-75527	256583	Htr1f	chr16	-	64924554	65105610	NM_008310	5-hydroxytryptamine receptor 1F	NM_008310	uc007zqg.2
IAPLTR1a_Mm-ERVK-LTR	chr16	65787135	65787473	-	95.4	1.4	Upstream	-28404	75838	Vgll3	chr16	+	65815877	65863311	NM_028572	transcription cofactor vestigial-like protein 3	NM_028572	uc007zqk.2
IAPLTR1a_Mm-ERVK-LTR	chr16	65791681	65792019	-	94.2	3	Upstream	-23858	71292	Vgll3	chr16	+	65815877	65863311	NM_028572	transcription cofactor vestigial-like protein 3	NM_028572	uc007zqk.2
IAPLTR1a_Mm-ERVK-LTR	chr16	66242304	66242642	+	91.2	7.9	Upstream	-415058	422565	AK005838	chr16	+	66657362	66664869	AK005838	Mus musculus adult male testis cDNA, RIKEN full-length enriched library, clone:1700010K23 product:unclassifiable, full insert sequence.		uc007zqm.1
IAPLTR1a_Mm-ERVK-LTR	chr16	66247440	66247778	+	95.7	2	Upstream	-409922	417429	AK005838	chr16	+	66657362	66664869	AK005838	Mus musculus adult male testis cDNA, RIKEN full-length enriched library, clone:1700010K23 product:unclassifiable, full insert sequence.		uc007zqm.1
IAPLTR1a_Mm-ERVK-LTR	chr16	67630158	67630495	+	93.2	3	Upstream	-9005	974493	Cadm2	chr16	-	66655665	67621153	NM_178721	cell adhesion molecule 2 isoform 1	NM_178721	uc007zqn.2
IAPLTR2_Mm-ERVK-LTR	chr16	69965855	69966331	+	94.2	1.3	Gene-body	40871	13768	AK080311	chr16	-	69952087	70006726	AK080311	Mus musculus 3 days neonate thymus cDNA, RIKEN full-length enriched library, clone:A630050C13 product:unclassifiable, full insert sequence.		uc007zqs.1
IAPLTR2_Mm-ERVK-LTR	chr16	70382116	70382549	+	92.7	3.2	Gene-body	67785	187845	Gbe1	chr16	+	70314331	70569961	NM_028803	1,4-alpha-glucan-branching enzyme	NM_028803	uc007zqu.1
IAPLTR2_Mm-ERVK-LTR	chr16	70384498	70384881	+	89.9	3.4	Gene-body	70167	185463	Gbe1	chr16	+	70314331	70569961	NM_028803	1,4-alpha-glucan-branching enzyme	NM_028803	uc007zqu.1
IAPLTR1_Mm-ERVK-LTR	chr16	70542690	70543091	+	92.5	3	Gene-body	228359	27271	Gbe1	chr16	+	70314331	70569961	NM_028803	1,4-alpha-glucan-branching enzyme	NM_028803	uc007zqu.1
IAPLTR1_Mm-ERVK-LTR	chr16	70547638	70548039	+	92.5	2.4	Gene-body	233307	22323	Gbe1	chr16	+	70314331	70569961	NM_028803	1,4-alpha-glucan-branching enzyme	NM_028803	uc007zqu.1
IAPLTR1a_Mm-ERVK-LTR	chr16	70634228	70634565	-	96.1	1.4	Upstream	-319967	376567	AK076959	chr16	+	70954532	71011132	AK076959	Mus musculus adult male testis cDNA, RIKEN full-length enriched library, clone:4930573M14 product:unclassifiable, full insert sequence.		uc007zqw.1
IAPLTR1a_Mm-ERVK-LTR	chr16	70639573	70639910	-	94.3	2.8	Upstream	-314622	371222	AK076959	chr16	+	70954532	71011132	AK076959	Mus musculus adult male testis cDNA, RIKEN full-length enriched library, clone:4930573M14 product:unclassifiable, full insert sequence.		uc007zqw.1
IAPLTR2b-ERVK-LTR	chr16	71315205	71315517	+	91.5	4.8	Downstream	65057	47784	AK019789	chr16	+	71250148	71267421	AK019789	Mus musculus adult male testis cDNA, RIKEN full-length enriched library, clone:4930567J20 product:unclassifiable, full insert sequence.		uc007zqx.1
IAPLTR2b-ERVK-LTR	chr16	71494145	71494461	-	90	5	Downstream	244313	227040	AK019789	chr16	+	71250148	71267421	AK019789	Mus musculus adult male testis cDNA, RIKEN full-length enriched library, clone:4930567J20 product:unclassifiable, full insert sequence.		uc007zqx.1
IAPLTR1a_Mm-ERVK-LTR	chr16	71687266	71687603	+	92.3	5.2	Upstream	-976127	1056370	Robo2	chr16	+	72663393	72743636	AK032752	SubName: Full=Putative uncharacterized protein;		uc007zqz.1
[truncated: 3,234 more rows]

## Sheet: Hypomethylated
Repeat Type	Repeat Chromosome	Repeat Start	Repeat End	Repeat Strand	Repeat Mean Methylation (%)	Repeat Methylation STDEV (%)	Relative Position	TSS Distance	Gene End Distance	Gene Name/Symbol	Gene Chromosome	Gene Strand	Gene Start	Gene End	mRNA	Gene Info	Refseq ID	Known Gene ID (UCSC)
IAPLTR2b-ERVK-LTR	chr1	5098572	5098902	-	63.8	31.5	Gene-body	25649	53728	Atp6v1h	chr1	+	5073253	5152630	NM_133826	V-type proton ATPase subunit H	NM_133826	uc007afn.1
IAPLTR2b-ERVK-LTR	chr1	5738949	5739272	+	77.7	6.3	Upstream	-465793	527236	Rb1cc1	chr1	+	6204742	6266185	NM_009826	RB1-inducible coiled-coil protein 1	NM_009826	uc007afr.2
IAPLTR1a_Mm-ERVK-LTR	chr1	17953656	17954005	+	73.5	3.3	Upstream	-235929	287549	AK038933	chr1	-	17666107	17717727	AK038933	Mus musculus adult male colon cDNA, RIKEN full-length enriched library, clone:9030207K14 product:unclassifiable, full insert sequence.		uc007akf.1
IAPLTR2a-ERVK-LTR	chr1	27193358	27193757	+	79.8	8.1	Upstream	-449053	454713	4931408C20Rik	chr1	-	26738645	26744305	NM_001033764	hypothetical protein LOC210940	NM_001033764	uc007amz.2
IAPLTR2_Mm-ERVK-LTR	chr1	41147562	41148032	+	79.9	4.3	Upstream	-300060	318678	Mfsd9	chr1	-	40828884	40847502	NM_172499	major facilitator superfamily domain-containing	NM_172499	uc007auo.1
IAPLTR2a-ERVK-LTR	chr1	48028445	48028853	+	79.3	3.9	Downstream	312751	312693	AK219219	chr1	+	47715694	47715752	AK219219	Mus musculus cDNA, clone:Y2G0101J20, strand:minus, reference:ENSEMBL:Mouse-Transcript-ENST:ENSMUST00000015800, based on BLAT search.		uc007axe.1
IAPLTR2a-ERVK-LTR	chr1	57367804	57368194	+	80.3	4.7	Upstream	-66659	74462	1700066M21Rik	chr1	+	57434463	57442266	NM_028546	hypothetical protein LOC73467 precursor	NM_028546	uc007bay.2
IAPLTR2b-ERVK-LTR	chr1	57641938	57642277	-	79.8	2.4	Upstream	-178759	197190	1110034B05Rik	chr1	-	57445087	57463518	NM_001037742	jmjC domain-containing protein C2orf60 homolog	NM_001037742	uc007bba.2
IAPLTR1a_Mm-ERVK-LTR	chr1	64436427	64436765	+	76.3	6.5	Upstream	-142950	214695	Creb1	chr1	+	64579377	64651122	NM_009952	cyclic AMP-responsive element-binding protein 1	NM_009952	uc007bgr.1
IAPLTR2a-ERVK-LTR	chr1	65863887	65864278	+	79.1	5.9	Upstream	-109208	110991	Crygf	chr1	+	65973095	65974878	NM_027010	gamma-crystallin F	NM_027010	uc007bhv.1
IAPLTR2a-ERVK-LTR	chr1	68657325	68657715	+	73.4	11.3	Gene-body	497308	570786	Erbb4	chr1	-	68086539	69154633	NM_010154	receptor tyrosine-protein kinase erbB-4	NM_010154	uc007bjb.1
IAPLTR2b-ERVK-LTR	chr1	79019504	79019823	+	59.5	4.9	Upstream	-510771	525896	BC035947	chr1	-	78493608	78508733	BC138135	SubName: Full=BC035947 protein;		uc011wnt.1
IAPLTR2b-ERVK-LTR	chr1	97703160	97703467	+	65.2	3.7	Upstream	-138989	218902	St8sia4	chr1	-	97484258	97564171	NM_009183	CMP-N-acetylneuraminate-poly-alpha-2,	NM_009183	uc011wpu.1
IAPLTR2a-ERVK-LTR	chr1	102425533	102425918	+	74.5	8	Upstream	-297083	305083	Gm5057	chr1	-	102120450	102128450	BC019681	SubName: Full=Putative uncharacterized protein Gm5057;		uc007cga.1
IAPLTR2_Mm-ERVK-LTR	chr1	104046180	104046675	+	80.3	7.3	Downstream	993795	974457	AK076805	chr1	+	103052385	103071723	AK076805	Mus musculus adult male testis cDNA, RIKEN full-length enriched library, clone:4930472L09 product:unclassifiable, full insert sequence.		uc007cgb.1
IAPLTR2_Mm-ERVK-LTR	chr1	104805790	104806275	-	75.6	5.9	Gene-Desert
IAPLTR1_Mm-ERVK-LTR	chr1	114919406	114919773	+	69.7	3.4	Gene-Desert
IAPLTR2b-ERVK-LTR	chr1	120037546	120037862	-	80.4	6.9	Upstream	-180557	188279	Mki67ip	chr1	+	120218419	120226141	AK019209	RecName: Full=MKI67 FHA domain-interacting nucleolar phosphoprotein; AltName: Full=Nucleolar protein interacting with the FHA domain of pKI-67; Short=mNIFK;		uc011wql.1
IAPLTR2a-ERVK-LTR	chr1	122458088	122458479	-	80.3	8.2	Upstream	-40584	46089	En1	chr1	+	122499063	122504568	NM_010133	homeobox protein engrailed-1	NM_010133	uc007cjm.2
IAPLTR2a-ERVK-LTR	chr1	143484867	143485243	-	56.6	10.4	Downstream	1145566	1065406	Kcnt2	chr1	+	142339677	142419837	AK054538	SubName: Full=Putative uncharacterized protein; Flags: Fragment;		uc007cww.1
IAPLTR2_Mm-ERVK-LTR	chr10	24140551	24141046	+	80.4	6.6	Upstream	-174696	177937	Ctgf	chr10	+	24315247	24318488	NM_010217	connective tissue growth factor precursor	NM_010217	uc011xbr.1
IAPLTR2a-ERVK-LTR	chr10	28625804	28626172	-	71.6	16	Upstream	-237629	293262	6330407J23Rik	chr10	+	28863801	28919434	NM_026138	hypothetical protein LOC67412 precursor	NM_026138	uc007est.1
IAPLTR2b-ERVK-LTR	chr10	48711762	48712090	-	75.5	3.2	Downstream	796470	503153	Grik2	chr10	-	49215243	49508560	AK141539	glutamate receptor, ionotropic kainate 2 isoform	NM_010349	uc007fai.1
IAPLTR2_Mm-ERVK-LTR	chr10	61505691	61506133	-	65.6	11.5	Upstream	-27636	29186	Ass1	chr10	+	61533769	61535319	NR_002687	argininosuccinate synthase	NM_007494	uc007fgr.1
IAPLTR2_Mm-ERVK-LTR	chr10	82404310	82404780	+	76.8	4.9	Upstream	-43931	254326	Chst11	chr10	+	82448241	82658636	NM_021439	carbohydrate sulfotransferase 11	NM_021439	uc007gke.1
IAPLTR2a-ERVK-LTR	chr10	127266580	127266978	-	76.7	18.8	Gene-body	5707	16643	Rdh18-ps	chr10	+	127261271	127283621	NR_037604	Mus musculus adult male liver tumor cDNA, RIKEN full-length enriched library, clone:C730031D20 product:retinol dehydrogenase type 6, full insert sequence.	NR_037604	uc007hks.2
IAPLTR4-ERVK-LTR	chr11	3004762	3005103	+	79.9	6.8	Upstream	-19261	24131	Pisd-ps1	chr11	+	3024023	3028893	AK017116	SubName: Full=Putative uncharacterized protein 100044151;		uc007hro.1
IAPLTR2_Mm-ERVK-LTR	chr11	8984765	8985158	-	79.6	4	Upstream	-32852	51015	Upp1	chr11	+	9018010	9036173	NM_001159401	uridine phosphorylase 1	NM_001159401	uc007hzx.2
IAPLTR2a-ERVK-LTR	chr11	9779593	9780093	-	78.9	8.8	Upstream	-467503	467533	DQ556351	chr11	+	10247596	10247626	DQ556351	DQ556351		uc007iab.1
IAPLTR2_Mm-ERVK-LTR	chr11	31676643	31677140	+	68.7	6.7	Upstream	-94235	96431	Cpeb4	chr11	+	31770878	31773074	AK162101	cytoplasmic polyadenylation element-binding	NM_026252	uc007iip.1
IAPLTR2_Mm-ERVK-LTR	chr11	70139909	70140341	+	62	10.8	Upstream	-3889	10795	Alox12e	chr11	-	70129114	70136020	NM_145684	arachidonate 12-lipoxygenase, epidermal-type	NM_145684	uc007jun.1
IAPLTR2a-ERVK-LTR	chr11	72876965	72877368	+	74.1	6.9	Gene-body	220	20116	1200014J11Rik	chr11	+	72877185	72897081	BC053720	ELG protein	NM_025818	uc007jzw.2
IAPLTR2_Mm-ERVK-LTR	chr11	87835052	87835508	+	75.5	5.7	Upstream	-23252	42026	Dynll2	chr11	-	87793026	87811800	NM_001168471	dynein light chain 2, cytoplasmic	NM_001168471	uc007kvb.2
IAPLTR2_Mm-ERVK-LTR	chr11	96697164	96697646	-	77.9	10.5	Upstream	-375	6473	AK132462	chr11	+	96698021	96704119	AK132462	Mus musculus 10 days neonate skin cDNA, RIKEN full-length enriched library, clone:4732427P10 product:unclassifiable, full insert sequence.		uc007lct.1
IAPLTR2_Mm-ERVK-LTR	chr12	4796881	4797010	+	63.5	2	Upstream	-20808	43860	A830093I24Rik	chr12	-	4753021	4776073	NM_175431	hypothetical protein LOC207921	NM_175431	uc007mye.2
IAPLTR2_Mm-ERVK-LTR	chr12	18139918	18140342	+	75.7	2.3	Upstream	-46130	46248	Mir1937a	chr12	+	18186048	18186166	NR_035458	Mus musculus microRNA 1937a (Mir1937a), microRNA.	NR_035458	uc011ykp.1
[truncated: 206 more rows]

## Sheet: Mostly-methylated
Repeat Type	Repeat Chromosome	Repeat Start	Repeat End	Repeat Strand	Repeat Mean Methylation (%)	Repeat Methylation STDEV (%)	Relative Position	TSS Distance	Gene End Distance	Gene Name/Symbol	Gene Chromosome	Gene Strand	Gene Start	Gene End	mRNA	Gene Info	Refseq ID	Known Gene ID (UCSC)
[truncated: 4,991 more rows]

[truncated: 4 more sheets: Tissue-Only-Variation, Individual-Only-Variation, Both-Intra-Inter-Variation, Nonvariant]
